# Supplementary material for: Bis(2,2′-bipyridine N,N′-dioxide)bis­(tri­cyano­methanido)manganese(II)
Source: Acta Crystallogr Sect E Struct Rep Online. 2009 Apr 22;65(Pt 5):m547–8. doi: 10.1107/S1600536809013828 (PMC2977596; doi:10.1107/S1600536809013828)
Supplement: Supplementary file 1 [file e-65-0m547-sup1.cif]

##############################################################################
###                                                                        ###
###        Electronic paper (Acta Crystallographica Section E)             ###
###                                                                        ###
##############################################################################
#                                                                            #
# This CIF contains the data in a paper accepted for publication in Acta     #
# Crystallographica Section E. It conforms to the requirements of Notes      #
# for Authors for Section E, and has been peer reviewed under the auspices   #
# of the IUCr Commission on Journals.                                        #
#                                                                            #
# Full details of the Crystallographic Information File format               #
# are given in the paper "The Crystallographic Information File (CIF):       #
# a New Standard Archive File for Crystallography" by S. R. Hall, F. H.      #
# Allen and I. D. Brown [Acta Cryst. (1991), A47, 655-685].                  #
#                                                                            #
# The current version of the core CIF dictionary is obtainable from          #
# ftp://ftp.iucr.org/pub/cif_core.dic. The current version number is 2.4.    #
#                                                                            #
# Software is freely available for graphical display of the structure(s) in  #
# this CIF.  For information consult the CIF home page http://www.iucr.org/  #
# cif/home.html                                                              #
#                                                                            #
# This file may be used for bona fide research purposes within the           #
# scientific community so long as proper attribution is given to the journal # 
# article from which it was obtained.                                        #
#                                                                            #
##############################################################################
                                             
data_global
_audit_creation_method     'SHELXL-97'
_journal_date_recd_electronic     2009-04-06
_journal_date_accepted     2009-04-13
_journal_name_full     'Acta Crystallographica, Section E'
_journal_year     2009
_journal_volume     65
_journal_issue      5
_journal_page_first     m547
_journal_page_last     m548
_journal_paper_category     QM
_journal_coeditor_code     DN2445
_publ_contact_author_name     'Mr Yang Feng'
_publ_contact_author_address
;
School of Pharmacy
Second Military Medical University
Shanghai 200433
People's Republic of China
;
_publ_contact_author_email     yangfeng1008@sohu.com
_publ_contact_author_fax     '86 21 81871218'
_publ_contact_author_phone     '86 21 81871219'
_publ_section_title
;
Bis(2,2'-bipyridine
<i>N</i>,<i>N</i>'-dioxide)bis(tricyanomethanido)manganese(II)
;
loop_
    _publ_author_name
    _publ_author_address
    'Jun Luo'
;
School of Pharmacy
Second Military Medical University
Shanghai 200433
People's Republic of China
;
    'Feng Yang'
;
School of Pharmacy
Second Military Medical University
Shanghai 200433
People's Republic of China
;
    'Li-Juan Qiu'
;
School of Pharmacy
Second Military Medical University
Shanghai 200433
People's Republic of China
;
    'Xin-Xia Wang'
;
Department of Pharmacy
Eastern Hepatobiliary Surgery Hospital
Second Military Medical University
Shanghai 200438
People's Republic of China
;
    'Bao-Shu Liu'
;
School of Pharmacy
Second Military Medical University
Shanghai 200433
People's Republic of China
;
data_I
_chemical_name_systematic
;
Bis(2,2'-bipyridine
<i>N</i>,<i>N</i>'-dioxide)bis(tricyanomethanido)manganese(II)
;
_chemical_name_common     ?
_chemical_formula_moiety     'C28 H16 Mn N10 O4'
_chemical_formula_sum     'C28 H16 Mn N10 O4'
_chemical_formula_iupac     '[Mn (C4 N3)2 (C10 H8 N2 O2)2]'
_chemical_formula_weight     611.45
_chemical_melting_point     ?
_symmetry_cell_setting     monoclinic
_symmetry_space_group_name_H-M     'P 21/c'
_symmetry_space_group_name_Hall     '-P 2ybc'
loop_
    _symmetry_equiv_pos_as_xyz
    'x, y, z'
    '-x, y+1/2, -z+1/2'
    '-x, -y, -z'
    'x, -y-1/2, z-1/2'
_cell_length_a     11.514(4)
_cell_length_b     16.101(5)
_cell_length_c     7.143(2)
_cell_angle_alpha     90.00
_cell_angle_beta     94.375(4)
_cell_angle_gamma     90.00
_cell_volume     1320.4(7)
_cell_formula_units_Z     2
_cell_measurement_reflns_used     954
_cell_measurement_theta_min     3.090
_cell_measurement_theta_max     24.804
_cell_measurement_temperature     293(2)
_exptl_crystal_description     block
_exptl_crystal_colour     yellow
_exptl_crystal_size_max     0.20
_exptl_crystal_size_mid     0.16
_exptl_crystal_size_min     0.10
_exptl_crystal_density_diffrn     1.538
_exptl_crystal_density_meas     ?
_exptl_crystal_density_method     'not measured'
_exptl_crystal_F_000     622
_exptl_absorpt_coefficient_mu     0.557
_exptl_absorpt_correction_type     multi-scan
_exptl_absorpt_process_details     '(SADABS; Sheldrick, 1996)'
_exptl_absorpt_correction_T_min     0.893
_exptl_absorpt_correction_T_max     0.937
_exptl_special_details
;
;
_diffrn_ambient_temperature     293(2)
_diffrn_radiation_type     MoK\a
_diffrn_radiation_wavelength     0.71073
_diffrn_radiation_source     'fine-focus sealed tube'
_diffrn_radiation_monochromator     graphite
_diffrn_measurement_device_type     'Bruker SMART CCD area-detector'
_diffrn_measurement_method     '\f and \w'
_diffrn_detector_area_resol_mean     ?
_diffrn_reflns_number     6266
_diffrn_reflns_av_R_equivalents     0.0340
_diffrn_reflns_av_sigmaI/netI     0.0562
_diffrn_reflns_theta_min     1.77
_diffrn_reflns_theta_max     27.01
_diffrn_reflns_theta_full     27.01
_diffrn_measured_fraction_theta_max     0.979
_diffrn_measured_fraction_theta_full     0.979
_diffrn_reflns_limit_h_min     -14
_diffrn_reflns_limit_h_max     14
_diffrn_reflns_limit_k_min     -20
_diffrn_reflns_limit_k_max     20
_diffrn_reflns_limit_l_min     -5
_diffrn_reflns_limit_l_max     8
_diffrn_standards_number     ?
_diffrn_standards_interval_count     ?
_diffrn_standards_interval_time     ?
_diffrn_standards_decay_%     3.19
_refine_special_details
;
Refinement of <i>F</i>^2^ against ALL reflections. The weighted <i>R</i>-factor
<i>wR</i> and goodness of fit <i>S</i> are based on <i>F</i>^2^, conventional
<i>R</i>-factors <i>R</i> are based on <i>F</i>, with <i>F</i> set to zero for
negative <i>F</i>^2^. The threshold expression of <i>F</i>^2^ >
\s(<i>F</i>^2^) is used only for calculating <i>R</i>-factors(gt) <i>etc</i>.
and is not relevant to the choice of reflections for refinement.
<i>R</i>-factors based on <i>F</i>^2^ are statistically about twice as large
as those based on <i>F</i>, and <i>R</i>- factors based on ALL data will be
even larger.
;
_reflns_number_total     2834
_reflns_number_gt     1969
_reflns_threshold_expression     I>2\s(I)
_refine_ls_structure_factor_coef     Fsqd
_refine_ls_matrix_type     full
_refine_ls_R_factor_all     0.0545
_refine_ls_R_factor_gt     0.0341
_refine_ls_wR_factor_gt     0.0668
_refine_ls_wR_factor_ref     0.0706
_refine_ls_goodness_of_fit_ref     0.904
_refine_ls_restrained_S_all     0.904
_refine_ls_number_reflns     2834
_refine_ls_number_parameters     196
_refine_ls_number_restraints     0
_refine_ls_hydrogen_treatment     constr
_refine_ls_weighting_scheme     calc
_refine_ls_weighting_details
               'calc w = 1/[\s^2^(Fo^2^)+(0.0269P)^2^] where P=(Fo^2^+2Fc^2^)/3'
_atom_sites_solution_hydrogens     geom
_atom_sites_solution_primary     direct
_atom_sites_solution_secondary     difmap
_refine_ls_shift/su_max     0.000
_refine_ls_shift/su_mean     0.000
_refine_diff_density_max     0.282
_refine_diff_density_min     -0.345
_refine_ls_extinction_method     none
_refine_ls_extinction_coef     ?
loop_
    _atom_type_symbol
    _atom_type_description
    _atom_type_scat_dispersion_real
    _atom_type_scat_dispersion_imag
    _atom_type_scat_source
    'C' 'C' 0.0033 0.0016
                         'International Tables Vol C Tables 4.2.6.8 and 6.1.1.4'
    'H' 'H' 0.0000 0.0000
                         'International Tables Vol C Tables 4.2.6.8 and 6.1.1.4'
    'N' 'N' 0.0061 0.0033
                         'International Tables Vol C Tables 4.2.6.8 and 6.1.1.4'
    'Mn' 'Mn' 0.3368 0.7283
                         'International Tables Vol C Tables 4.2.6.8 and 6.1.1.4'
    'O' 'O' 0.0106 0.0060
                         'International Tables Vol C Tables 4.2.6.8 and 6.1.1.4'
_computing_data_collection     'SMART (Bruker, 2000)'
_computing_cell_refinement     'SAINT (Bruker, 2000)'
_computing_data_reduction     'SAINT (Bruker, 2000)'
_computing_structure_solution     'SHELXS97 (Sheldrick, 2008)'
_computing_structure_refinement     'SHELXL97 (Sheldrick, 2008)'
_computing_molecular_graphics     'PLATON (Spek, 2009)'
_computing_publication_material     'SHELXTL (Sheldrick, 2008)'
loop_
    _atom_site_type_symbol
    _atom_site_label
    _atom_site_fract_x
    _atom_site_fract_y
    _atom_site_fract_z
    _atom_site_U_iso_or_equiv
    _atom_site_adp_type
    _atom_site_calc_flag
    _atom_site_refinement_flags
    _atom_site_occupancy
    _atom_site_disorder_assembly
    _atom_site_disorder_group
    Mn Mn1 0.5000 0.5000 0.5000 0.02993(12) Uani d S 1 . .
    N N1 0.64563(12) 0.36945(9) 0.7192(2) 0.0332(4) Uani d . 1 . .
    N N2 0.41397(12) 0.43113(9) 0.8531(2) 0.0295(3) Uani d . 1 . .
    N N3 0.67180(13) 0.55973(10) 0.5796(2) 0.0455(4) Uani d . 1 . .
    N N4 1.03850(17) 0.50470(13) 0.7829(3) 0.0790(7) Uani d . 1 . .
    N N5 0.96600(16) 0.72092(13) 0.4362(3) 0.0662(6) Uani d . 1 . .
    O O1 0.57417(10) 0.37808(7) 0.56602(18) 0.0372(3) Uani d . 1 . .
    O O2 0.46743(10) 0.49721(7) 0.78936(16) 0.0324(3) Uani d . 1 . .
    C C1 0.76219(16) 0.36510(12) 0.7024(3) 0.0438(5) Uani d . 1 . .
    H H1 0.7909 0.3727 0.5854 0.053 Uiso calc R 1 . .
    C C2 0.83767(17) 0.34971(12) 0.8549(4) 0.0508(6) Uani d . 1 . .
    H H2 0.9172 0.3464 0.8412 0.061 Uiso calc R 1 . .
    C C3 0.79652(17) 0.33917(12) 1.0283(3) 0.0476(5) Uani d . 1 . .
    H H3 0.8473 0.3280 1.1327 0.057 Uiso calc R 1 . .
    C C4 0.67888(16) 0.34541(11) 1.0448(3) 0.0413(5) Uani d . 1 . .
    H H4 0.6499 0.3388 1.1619 0.050 Uiso calc R 1 . .
    C C5 0.60310(15) 0.36128(10) 0.8902(3) 0.0326(4) Uani d . 1 . .
    C C6 0.47602(15) 0.36233(11) 0.9049(3) 0.0306(4) Uani d . 1 . .
    C C7 0.42058(17) 0.29644(12) 0.9818(3) 0.0407(5) Uani d . 1 . .
    H H7 0.4629 0.2493 1.0191 0.049 Uiso calc R 1 . .
    C C8 0.30314(17) 0.29968(13) 1.0040(3) 0.0456(5) Uani d . 1 . .
    H H8 0.2659 0.2555 1.0580 0.055 Uiso calc R 1 . .
    C C9 0.24191(16) 0.36896(12) 0.9453(3) 0.0416(5) Uani d . 1 . .
    H H9 0.1621 0.3716 0.9566 0.050 Uiso calc R 1 . .
    C C10 0.29796(15) 0.43425(12) 0.8701(3) 0.0356(5) Uani d . 1 . .
    H H10 0.2560 0.4812 0.8304 0.043 Uiso calc R 1 . .
    C C11 0.88681(16) 0.59756(12) 0.6110(3) 0.0400(5) Uani d . 1 . .
    C C12 0.76883(17) 0.57701(12) 0.5935(3) 0.0375(5) Uani d . 1 . .
    C C13 0.96832(18) 0.54529(14) 0.7082(3) 0.0510(6) Uani d . 1 . .
    C C14 0.92869(16) 0.66597(14) 0.5135(3) 0.0457(6) Uani d . 1 . .
loop_
    _atom_site_aniso_label
    _atom_site_aniso_U_11
    _atom_site_aniso_U_22
    _atom_site_aniso_U_33
    _atom_site_aniso_U_12
    _atom_site_aniso_U_13
    _atom_site_aniso_U_23
    Mn1 0.0255(2) 0.0319(2) 0.0322(2) -0.00346(17) 0.00101(17) 0.00237(19)
    N1 0.0290(8) 0.0270(8) 0.0434(10) 0.0017(7) 0.0015(8) -0.0001(7)
    N2 0.0299(8) 0.0302(9) 0.0283(8) -0.0011(7) 0.0022(7) 0.0002(7)
    N3 0.0343(9) 0.0523(11) 0.0488(11) -0.0114(8) -0.0041(8) 0.0086(9)
    N4 0.0531(12) 0.0831(16) 0.0977(18) 0.0124(12) -0.0146(12) 0.0026(14)
    N5 0.0501(12) 0.0682(14) 0.0823(16) -0.0136(10) 0.0188(11) 0.0018(12)
    O1 0.0382(7) 0.0355(7) 0.0373(8) 0.0019(6) -0.0017(6) -0.0017(6)
    O2 0.0357(7) 0.0273(7) 0.0346(7) -0.0034(6) 0.0051(6) 0.0036(6)
    C1 0.0307(11) 0.0434(12) 0.0586(14) 0.0050(9) 0.0128(11) 0.0003(11)
    C2 0.0276(10) 0.0438(13) 0.0807(18) 0.0037(9) 0.0020(12) 0.0016(12)
    C3 0.0373(12) 0.0405(12) 0.0627(15) 0.0046(9) -0.0111(11) 0.0025(11)
    C4 0.0406(12) 0.0356(11) 0.0469(13) 0.0032(9) -0.0019(10) 0.0042(10)
    C5 0.0317(10) 0.0250(10) 0.0410(12) 0.0016(8) 0.0020(9) 0.0013(9)
    C6 0.0296(9) 0.0294(10) 0.0324(11) 0.0008(8) 0.0002(8) 0.0029(8)
    C7 0.0409(11) 0.0327(11) 0.0481(13) -0.0008(9) 0.0019(10) 0.0098(10)
    C8 0.0415(12) 0.0456(13) 0.0502(13) -0.0103(10) 0.0081(11) 0.0087(11)
    C9 0.0291(10) 0.0533(13) 0.0430(12) -0.0048(10) 0.0074(9) -0.0001(11)
    C10 0.0288(10) 0.0435(12) 0.0346(11) 0.0061(9) 0.0018(9) -0.0014(9)
    C11 0.0265(10) 0.0460(12) 0.0473(13) -0.0047(9) 0.0019(9) -0.0035(10)
    C12 0.0376(11) 0.0382(12) 0.0360(12) -0.0024(9) -0.0011(9) -0.0021(9)
    C13 0.0349(12) 0.0564(14) 0.0612(16) -0.0020(11) 0.0008(11) -0.0109(12)
    C14 0.0249(10) 0.0566(15) 0.0558(15) -0.0023(10) 0.0056(10) -0.0099(12)
_geom_special_details
;
 All esds (except the esd in the dihedral angle between two l.s. planes)
 are estimated using the full covariance matrix.  The cell esds are taken
 into account individually in the estimation of esds in distances, angles
 and torsion angles; correlations between esds in cell parameters are only
 used when they are defined by crystal symmetry.  An approximate (isotropic)
 treatment of cell esds is used for estimating esds involving l.s. planes.
;
loop_
    _geom_bond_atom_site_label_1
    _geom_bond_atom_site_label_2
    _geom_bond_site_symmetry_2
    _geom_bond_distance
    _geom_bond_publ_flag
    Mn1 O2 . 2.1291(13) ?
    Mn1 O2 3_666 2.1291(13) ?
    Mn1 O1 3_666 2.1780(13) ?
    Mn1 O1 . 2.1780(13) ?
    Mn1 N3 3_666 2.2337(17) ?
    Mn1 N3 . 2.2337(17) ?
    N1 O1 . 1.3252(19) ?
    N1 C5 . 1.356(2) ?
    N1 C1 . 1.358(2) ?
    N2 O2 . 1.3269(16) ?
    N2 C10 . 1.351(2) ?
    N2 C6 . 1.354(2) ?
    N3 C12 . 1.148(2) ?
    N4 C13 . 1.140(3) ?
    N5 C14 . 1.144(2) ?
    C1 C2 . 1.363(3) ?
    C1 H1 . 0.9300 ?
    C2 C3 . 1.370(3) ?
    C2 H2 . 0.9300 ?
    C3 C4 . 1.372(3) ?
    C3 H3 . 0.9300 ?
    C4 C5 . 1.378(3) ?
    C4 H4 . 0.9300 ?
    C5 C6 . 1.475(2) ?
    C6 C7 . 1.374(2) ?
    C7 C8 . 1.374(3) ?
    C7 H7 . 0.9300 ?
    C8 C9 . 1.368(3) ?
    C8 H8 . 0.9300 ?
    C9 C10 . 1.365(2) ?
    C9 H9 . 0.9300 ?
    C10 H10 . 0.9300 ?
    C11 C12 . 1.394(2) ?
    C11 C13 . 1.404(3) ?
    C11 C14 . 1.408(3) ?
loop_
    _geom_angle_atom_site_label_1
    _geom_angle_atom_site_label_2
    _geom_angle_atom_site_label_3
    _geom_angle_site_symmetry_1
    _geom_angle_site_symmetry_3
    _geom_angle
    _geom_angle_publ_flag
    O2 Mn1 O2 . 3_666 180.0 ?
    O2 Mn1 O1 . 3_666 97.70(4) ?
    O2 Mn1 O1 3_666 3_666 82.30(4) ?
    O2 Mn1 O1 . . 82.30(4) ?
    O2 Mn1 O1 3_666 . 97.70(4) ?
    O1 Mn1 O1 3_666 . 180.0 ?
    O2 Mn1 N3 . 3_666 91.14(5) ?
    O2 Mn1 N3 3_666 3_666 88.86(5) ?
    O1 Mn1 N3 3_666 3_666 90.45(6) ?
    O1 Mn1 N3 . 3_666 89.55(6) ?
    O2 Mn1 N3 . . 88.86(5) ?
    O2 Mn1 N3 3_666 . 91.14(5) ?
    O1 Mn1 N3 3_666 . 89.55(6) ?
    O1 Mn1 N3 . . 90.45(6) ?
    N3 Mn1 N3 3_666 . 180.00(8) ?
    O1 N1 C5 . . 120.64(14) ?
    O1 N1 C1 . . 119.20(17) ?
    C5 N1 C1 . . 120.09(17) ?
    O2 N2 C10 . . 119.25(14) ?
    O2 N2 C6 . . 120.05(14) ?
    C10 N2 C6 . . 120.68(15) ?
    C12 N3 Mn1 . . 164.42(17) ?
    N1 O1 Mn1 . . 118.80(10) ?
    N2 O2 Mn1 . . 118.06(10) ?
    N1 C1 C2 . . 120.8(2) ?
    N1 C1 H1 . . 119.6 ?
    C2 C1 H1 . . 119.6 ?
    C1 C2 C3 . . 120.09(19) ?
    C1 C2 H2 . . 120.0 ?
    C3 C2 H2 . . 120.0 ?
    C2 C3 C4 . . 118.7(2) ?
    C2 C3 H3 . . 120.6 ?
    C4 C3 H3 . . 120.6 ?
    C3 C4 C5 . . 120.9(2) ?
    C3 C4 H4 . . 119.6 ?
    C5 C4 H4 . . 119.6 ?
    N1 C5 C4 . . 119.32(16) ?
    N1 C5 C6 . . 119.42(17) ?
    C4 C5 C6 . . 121.05(18) ?
    N2 C6 C7 . . 119.30(16) ?
    N2 C6 C5 . . 119.70(15) ?
    C7 C6 C5 . . 120.87(17) ?
    C6 C7 C8 . . 120.52(18) ?
    C6 C7 H7 . . 119.7 ?
    C8 C7 H7 . . 119.7 ?
    C9 C8 C7 . . 118.95(18) ?
    C9 C8 H8 . . 120.5 ?
    C7 C8 H8 . . 120.5 ?
    C10 C9 C8 . . 120.03(18) ?
    C10 C9 H9 . . 120.0 ?
    C8 C9 H9 . . 120.0 ?
    N2 C10 C9 . . 120.47(18) ?
    N2 C10 H10 . . 119.8 ?
    C9 C10 H10 . . 119.8 ?
    C12 C11 C13 . . 120.78(19) ?
    C12 C11 C14 . . 120.63(18) ?
    C13 C11 C14 . . 118.19(17) ?
    N3 C12 C11 . . 179.7(2) ?
    N4 C13 C11 . . 176.8(2) ?
    N5 C14 C11 . . 178.0(2) ?
loop_
    _geom_hbond_atom_site_label_D
    _geom_hbond_atom_site_label_H
    _geom_hbond_atom_site_label_A
    _geom_hbond_site_symmetry_A
    _geom_hbond_distance_DH
    _geom_hbond_distance_HA
    _geom_hbond_distance_DA
    _geom_hbond_angle_DHA
    C7 H7 O1 4_566 0.93 2.43 3.350(2) 171.3
    C10 H10 N4 1_455 0.93 2.53 3.212(3) 130.4
