# Supplementary material for: Bis(2,2′-bipyridine N,N′-dioxide)bis­(tri­cyano­methanido)manganese(II)
Source: Acta Crystallogr Sect E Struct Rep Online. 2009 Apr 22;65(Pt 5):m547–8. doi: 10.1107/S1600536809013828 (PMC2977596; doi:10.1107/S1600536809013828)
Supplement: Supplementary file 2 [file e-65-0m547-Isup2.hkl]

# 
# h,k,l, Fc-squared, Fo-squared, sigma(Fo-squared) and status flag 
# 
data_I
_shelx_title ' I in P2(1)/c' 
_shelx_refln_list_code          4 
_shelx_F_calc_maximum      160.56 
_exptl_crystal_F_000       622.00 
_reflns_d_resolution_high  0.7825 
 
loop_ 
 _symmetry_equiv_pos_as_xyz 
 'x, y, z' 
 '-x, y+1/2, -z+1/2' 
 '-x, -y, -z' 
 'x, -y-1/2, z-1/2' 
 
_cell_length_a    11.5135 
_cell_length_b    16.1010 
_cell_length_c     7.1427 
_cell_angle_alpha  90.000 
_cell_angle_beta   94.375 
_cell_angle_gamma  90.000 
 
_shelx_F_squared_multiplier     1.000 
 
loop_ 
 _refln_index_h 
 _refln_index_k 
 _refln_index_l 
 _refln_F_squared_calc 
 _refln_F_squared_meas 
 _refln_F_squared_sigma 
 _refln_observed_status 
   1   0   0    11304.20    10319.41     66.16 o 
   2   0   0     2993.70     3238.39     24.73 o 
   3   0   0        7.78       13.67      3.15 o 
   4   0   0     4334.89     4362.39     56.38 o 
   5   0   0      257.70      279.58     14.49 o 
   6   0   0      226.71      176.68     12.99 o 
   7   0   0      557.10      510.32     22.53 o 
   8   0   0        1.72        3.43      6.13 o 
   9   0   0       55.97       71.48     11.42 o 
  10   0   0      144.95      133.82     15.60 o 
  11   0   0     1623.34     1546.80     50.30 o 
  12   0   0      317.73      326.42     25.25 o 
  13   0   0       76.55       81.74     16.05 o 
  14   0   0        1.44        6.74     13.59 o 
   1   1   0        2.52        9.19      2.02 o 
   2   1   0      318.36      357.06     22.43 o 
   3   1   0      414.25      394.32      7.95 o 
   4   1   0     2325.45     2481.43     22.61 o 
   5   1   0     3021.68     3202.85     28.78 o 
   6   1   0      399.64      484.90     11.94 o 
   7   1   0       33.25       36.33      5.81 o 
   8   1   0       34.48       41.70      6.21 o 
   9   1   0        3.14        2.93      5.06 o 
  10   1   0       12.69       11.39      5.45 o 
  11   1   0       66.32       72.44      9.26 o 
  12   1   0       25.84       16.60      7.19 o 
  13   1   0        5.20        4.31      7.60 o 
  14   1   0        0.89       -3.45      8.27 o 
   0   2   0     5871.46     5916.31    157.99 o 
   1   2   0     3585.76     3533.52    103.25 o 
   2   2   0     5331.49     5344.33     33.90 o 
   3   2   0     1296.67     1262.73     16.94 o 
   4   2   0     3329.31     3341.20     37.67 o 
   5   2   0     1784.08     1854.19     22.23 o 
   6   2   0     1202.78     1152.09     18.97 o 
   7   2   0      638.91      595.97     14.66 o 
   8   2   0      742.93      709.58     25.16 o 
   9   2   0      141.59      157.10     10.94 o 
  10   2   0      173.74      174.88     12.11 o 
  11   2   0      303.74      319.43     16.54 o 
  12   2   0       42.34       56.24      9.14 o 
  13   2   0      139.94      136.99     13.53 o 
  14   2   0        5.32        9.09      9.15 o 
   1   3   0      473.34      442.47     11.84 o 
   2   3   0      532.63      552.33      8.48 o 
   3   3   0      750.13      751.23      9.29 o 
   4   3   0      258.83      262.34      8.11 o 
   5   3   0        0.10        1.43      2.91 o 
   6   3   0      294.24      338.23     12.45 o 
   7   3   0       43.46       46.53      5.57 o 
   8   3   0      146.30      131.65      8.56 o 
   9   3   0        3.94        5.90      5.13 o 
  10   3   0       41.48       45.38      7.39 o 
  11   3   0       74.93       77.30      9.27 o 
  12   3   0       27.26       18.89      7.16 o 
  13   3   0       31.90       36.95      9.49 o 
  14   3   0        1.48        7.29      9.17 o 
   0   4   0     4408.91     4223.42     43.15 o 
   1   4   0       10.53       20.44      3.27 o 
   2   4   0    14279.81    14201.96     84.96 o 
   3   4   0       77.94       59.27      4.57 o 
   4   4   0     6245.23     6405.97     34.77 o 
   5   4   0     2506.50     2530.60     31.15 o 
   6   4   0     2567.78     2603.92     34.61 o 
   7   4   0      159.19      130.69      7.96 o 
   8   4   0       97.44       96.54      7.56 o 
   9   4   0      840.81      886.17     24.83 o 
  10   4   0      232.08      232.82     14.01 o 
  11   4   0       96.07      102.10     10.46 o 
  12   4   0       14.55       11.71      6.87 o 
  13   4   0      171.97      208.52     16.22 o 
  14   4   0       22.68       32.88     11.01 o 
   1   5   0    15483.63    15309.41     63.28 o 
   2   5   0     3592.37     3740.99     39.53 o 
   3   5   0      212.86      201.75      6.14 o 
   4   5   0        8.31        8.47      2.98 o 
   5   5   0      174.50      196.88      8.49 o 
   6   5   0      383.05      409.34     12.57 o 
   7   5   0      214.52      191.11     16.02 o 
   8   5   0      259.22      256.66     11.45 o 
   9   5   0      109.68      108.60      9.81 o 
  10   5   0      686.59      671.53     23.21 o 
  11   5   0        0.19        1.08      5.58 o 
  12   5   0        4.19        3.21      6.50 o 
  13   5   0       23.39       29.90      9.70 o 
  14   5   0        8.60        8.15     11.24 o 
   0   6   0     7236.98     7257.06    123.69 o 
   1   6   0     1273.37     1282.64     14.45 o 
   2   6   0     2970.80     3110.52     34.30 o 
   3   6   0     2895.50     2960.41     25.16 o 
   4   6   0     2038.69     1995.04     86.84 o 
   5   6   0      847.17      834.34     16.80 o 
   6   6   0     1785.43     1753.64     25.93 o 
   7   6   0     1545.46     1521.74     29.17 o 
   8   6   0      115.98      120.39      8.58 o 
   9   6   0      770.82      769.13     23.61 o 
  10   6   0       42.29       58.26      8.47 o 
  11   6   0       26.63       28.46      7.36 o 
  12   6   0      110.32      111.54     12.40 o 
  13   6   0        0.47        9.28      8.59 o 
  14   6   0       40.85       36.79     14.16 o 
   1   7   0       39.64       36.15      3.16 o 
   2   7   0     1753.68     1812.86     20.27 o 
   3   7   0      555.40      542.80     10.59 o 
   4   7   0       86.39       96.68      5.43 o 
   5   7   0      116.69      107.44      9.91 o 
   6   7   0        6.34       11.14      4.27 o 
   7   7   0       21.33       15.36      4.88 o 
   8   7   0      110.50      110.81      8.53 o 
   9   7   0       83.06       77.31      8.09 o 
  10   7   0        7.96        9.27      5.96 o 
  11   7   0       50.39       56.05      9.10 o 
  12   7   0        0.17        2.19      7.51 o 
  13   7   0        3.10       11.53     10.81 o 
   0   8   0     4028.05     4019.60     58.74 o 
   1   8   0     2750.43     2788.78     34.02 o 
   2   8   0     3520.94     3470.66     29.61 o 
   3   8   0     3526.97     3698.88     33.16 o 
   4   8   0     1439.12     1476.83     19.07 o 
   5   8   0      199.43      217.75      9.40 o 
   6   8   0      362.33      341.25     30.84 o 
   7   8   0     1033.03     1007.03     21.92 o 
   8   8   0     1351.63     1344.67     26.59 o 
   9   8   0      204.48      220.83     12.20 o 
  10   8   0       27.98       27.16      7.38 o 
  11   8   0       15.07       23.47      7.79 o 
  12   8   0       65.92       58.42     10.66 o 
  13   8   0       56.89       71.75     15.18 o 
   1   9   0     3510.45     3720.67     46.49 o 
   2   9   0     1005.94      999.77     20.95 o 
   3   9   0      281.88      278.63      9.65 o 
   4   9   0       32.51       31.44      4.93 o 
   5   9   0       94.09      104.78      7.23 o 
   6   9   0       26.33       31.22      5.50 o 
   7   9   0       95.41       98.86      8.23 o 
   8   9   0       70.25       69.09      7.59 o 
   9   9   0      263.43      270.97     13.39 o 
  10   9   0      182.76      190.74     13.72 o 
  11   9   0       21.00       22.50      8.05 o 
  12   9   0        0.49       -0.52     11.56 o 
  13   9   0        0.06        2.78     14.23 o 
   0  10   0        4.84        2.86      6.50 o 
   1  10   0      658.72      663.69     18.96 o 
   2  10   0     2613.64     2489.54     36.18 o 
   3  10   0     1200.21     1153.02     24.92 o 
   4  10   0      714.83      645.62     18.69 o 
   5  10   0      725.28      699.72     24.40 o 
   6  10   0       55.16       56.10      8.86 o 
   7  10   0       24.75       19.56      7.21 o 
   8  10   0      329.69      339.41     19.10 o 
   9  10   0       45.45       56.12     10.23 o 
  10  10   0      171.32      169.35     23.00 o 
  11  10   0       23.21       31.16     12.50 o 
  12  10   0        0.80        0.26     17.43 o 
   1  11   0        0.17        2.32      4.90 o 
   2  11   0      260.44      252.10     12.61 o 
   3  11   0      140.58      139.43     10.11 o 
   4  11   0       10.33       16.09      5.66 o 
   5  11   0      137.66      137.33     12.50 o 
   6  11   0        6.49        8.29      6.41 o 
   7  11   0       38.70       30.94      8.29 o 
   8  11   0        4.89       -0.16      8.46 o 
   9  11   0        3.52        3.32      7.17 o 
  10  11   0        0.02        0.54      8.17 o 
  11  11   0       42.11       46.45     14.03 o 
  12  11   0        4.16       10.00     20.68 o 
   0  12   0      158.45      136.15     14.75 o 
   1  12   0       28.60       30.46      6.68 o 
   2  12   0      350.58      335.23     15.26 o 
   3  12   0     1249.83     1215.56     28.16 o 
   4  12   0      482.65      455.66     17.68 o 
   5  12   0      769.06      745.51     27.74 o 
   6  12   0      342.26      345.47     19.62 o 
   7  12   0      500.43      526.44     24.64 o 
   8  12   0       52.32       57.46     10.48 o 
   9  12   0      145.48      164.39     16.30 o 
  10  12   0      152.35      159.04     16.18 o 
  11  12   0       13.42        6.45     18.00 o 
   1  13   0        5.38        4.58      5.32 o 
   2  13   0       30.94       30.41      6.99 o 
   3  13   0       63.62       66.85      8.46 o 
   4  13   0       11.26       16.11      7.63 o 
   5  13   0       71.56       56.10     10.18 o 
   6  13   0       26.03       21.80      7.98 o 
   7  13   0      286.91      294.59     19.44 o 
   8  13   0       17.80       12.51      8.55 o 
   9  13   0       12.61       23.36     10.16 o 
  10  13   0       29.10       30.20     13.37 o 
  11  13   0       25.79       45.59     24.80 o 
   0  14   0     3550.96     3455.28     72.88 o 
   1  14   0     1480.25     1441.28     33.28 o 
   2  14   0      235.36      259.71     15.05 o 
   3  14   0      174.59      157.30     12.21 o 
   4  14   0      429.27      405.07     22.02 o 
   5  14   0       64.94       69.04     10.96 o 
   6  14   0      170.66      170.11     15.58 o 
   7  14   0      100.16      101.28     13.28 o 
   8  14   0       89.57       84.57     13.25 o 
   9  14   0       98.51      100.50     14.90 o 
  10  14   0       42.88       51.88     19.67 o 
   1  15   0       17.79       24.15      7.36 o 
   2  15   0       19.66       24.74      7.35 o 
   3  15   0       38.65       49.46      8.62 o 
   4  15   0       57.21       56.72     10.50 o 
   5  15   0       94.25       96.76     12.75 o 
   6  15   0        2.58        1.40      7.25 o 
   7  15   0       40.51       33.69     10.58 o 
   8  15   0       10.18       11.26     10.05 o 
   9  15   0        2.12       10.27     10.94 o 
   0  16   0      794.88      784.99     38.68 o 
   1  16   0     1205.17     1207.51     33.15 o 
   2  16   0      248.54      232.98     15.45 o 
   3  16   0       64.66       78.76     12.43 o 
   4  16   0      220.10      203.75     17.72 o 
   5  16   0       77.04       66.87     12.14 o 
   6  16   0       18.73       16.88      9.98 o 
   7  16   0       45.45       49.04     12.23 o 
   8  16   0       78.56       94.51     15.45 o 
   9  16   0       26.08       24.80     23.77 o 
   1  17   0       23.20       17.64      7.71 o 
   2  17   0        6.63       12.41      7.72 o 
   3  17   0      131.84      122.17     15.16 o 
   4  17   0       60.67       61.66     12.72 o 
   5  17   0        8.44        2.13      9.06 o 
   6  17   0       52.31       34.93     11.73 o 
   7  17   0       13.38       19.40     12.25 o 
   8  17   0        3.24        9.90     15.60 o 
   0  18   0       46.06       66.68     15.94 o 
   1  18   0        9.11       12.86      8.65 o 
   2  18   0      238.19      260.20     18.32 o 
   3  18   0       63.24       75.96     14.05 o 
   4  18   0       93.44       98.94     15.59 o 
   5  18   0      135.36      125.36     17.45 o 
   6  18   0      155.56      146.38     18.80 o 
   7  18   0       46.24       37.08     22.84 o 
   1  19   0       12.76       15.43     10.71 o 
   2  19   0        1.87        4.61     11.10 o 
   3  19   0        2.36       -2.16     10.73 o 
   4  19   0        5.23        5.53     11.40 o 
   5  19   0        8.42       10.62     22.74 o 
   0  20   0       89.65       81.40     20.83 o 
   1  20   0       42.48       48.69     13.68 o 
   2  20   0       98.29      107.65     18.86 o 
   3  20   0       82.48       93.24     30.06 o 
 -14   1   1       51.59       53.71     16.71 o 
 -13   1   1      265.78      277.37     20.70 o 
 -12   1   1       70.05      104.47     11.28 o 
 -11   1   1       17.84       32.14      7.01 o 
 -10   1   1        6.98        2.35      5.04 o 
  -9   1   1       57.78       55.26      7.12 o 
  -8   1   1      773.38      818.93     20.89 o 
  -7   1   1      275.87      288.87     10.02 o 
  -6   1   1       15.45       33.69      3.36 o 
  -5   1   1        4.80        4.02      1.97 o 
  -4   1   1      131.52      116.80      5.08 o 
  -3   1   1      160.21      116.15     10.41 o 
  -2   1   1     1317.81     1338.69     24.47 o 
  -1   1   1      896.78      898.44     11.23 o 
   0   1   1      409.12      466.02      6.50 o 
   1   1   1      409.74      367.66     10.31 o 
   2   1   1     5158.15     4964.15     47.72 o 
   3   1   1     1544.81     1522.14     23.17 o 
   4   1   1     1129.76     1062.08     18.64 o 
   5   1   1     4952.41     4880.64     52.14 o 
   6   1   1     1903.06     1874.11     29.35 o 
   7   1   1     2946.93     2971.85     40.05 o 
   8   1   1      384.61      355.87     14.98 o 
   9   1   1        2.22        5.34      4.68 o 
  10   1   1      334.67      346.24     16.96 o 
  11   1   1      534.49      534.49     22.09 o 
  12   1   1      443.65      433.53     21.10 o 
  13   1   1      211.33      215.79     16.52 o 
  14   1   1      212.96      244.31     21.95 o 
 -14   2   1       17.10       25.15     14.61 o 
 -13   2   1       10.35        7.92      9.31 o 
 -12   2   1       97.05       93.12     10.73 o 
 -11   2   1       15.56       18.31      6.17 o 
 -10   2   1       17.33       18.06      5.91 o 
  -9   2   1       43.26       44.62      8.51 o 
  -8   2   1      229.87      241.39     12.20 o 
  -7   2   1       32.47       36.14      5.10 o 
  -6   2   1     1435.84     1582.92     16.46 o 
  -5   2   1     3828.24     3246.52   1165.90 o 
  -4   2   1     2515.55     2498.90     25.92 o 
  -3   2   1       93.00      103.33      4.59 o 
  -2   2   1     5251.31     5421.90     28.75 o 
  -1   2   1     7102.64     7119.81     47.42 o 
   0   2   1     6597.38     6568.03     54.18 o 
   1   2   1     1858.27     1884.17     25.45 o 
   2   2   1     3260.73     3387.78     39.92 o 
   3   2   1       10.93       14.76      4.92 o 
   4   2   1     1174.56     1259.20     20.72 o 
   5   2   1      167.91      204.08     11.14 o 
   6   2   1      220.18      227.43     11.07 o 
   7   2   1      203.44      190.56     10.95 o 
   8   2   1       57.07       63.37      7.31 o 
   9   2   1      128.08      124.47     10.20 o 
  10   2   1       26.52       24.37      6.75 o 
  11   2   1       15.63       30.35      7.35 o 
  12   2   1       29.17       29.77      8.23 o 
  13   2   1       18.02       21.47      8.79 o 
  14   2   1        9.15        6.02     10.88 o 
 -14   3   1       10.81       22.87     14.80 o 
 -13   3   1       42.86       50.95     11.81 o 
 -12   3   1      140.72      156.21     15.30 o 
 -11   3   1      649.94      603.56     22.04 o 
 -10   3   1      334.55      309.85     15.76 o 
  -9   3   1       82.05       90.08      8.68 o 
  -8   3   1      382.03      378.34     12.91 o 
  -7   3   1      520.80      529.85     14.06 o 
  -6   3   1     2581.88     2563.81     96.81 o 
  -5   3   1      336.65      220.89     80.94 o 
  -4   3   1      247.73      224.84      7.38 o 
  -3   3   1      160.08      143.23      5.47 o 
  -2   3   1     1455.26     1530.16     16.78 o 
  -1   3   1     1329.59     1281.08     13.69 o 
   0   3   1     9914.31     9627.26     57.68 o 
   1   3   1    16272.88    16377.39    100.09 o 
   2   3   1       34.02       49.36      6.64 o 
   3   3   1     5589.51     5768.94     61.67 o 
   4   3   1     2762.73     2591.46     34.93 o 
   5   3   1     1618.08     1544.28     25.26 o 
   6   3   1     2593.86     2696.57     36.84 o 
   7   3   1      591.63      548.82     17.90 o 
   8   3   1      386.01      359.86     15.62 o 
   9   3   1      547.44      530.30     19.64 o 
  10   3   1      905.26      879.65     26.66 o 
  11   3   1      318.11      311.40     17.23 o 
  12   3   1      232.07      236.22     16.24 o 
  13   3   1       40.90       35.76      9.76 o 
  14   3   1        0.43        1.61     10.96 o 
 -14   4   1       27.95       29.46     12.47 o 
 -13   4   1        2.93        5.21      8.99 o 
 -12   4   1        1.73        9.00      8.03 o 
 -11   4   1        5.08        9.91      6.44 o 
 -10   4   1        0.00       -0.81      5.18 o 
  -9   4   1      144.95      147.26     10.80 o 
  -8   4   1        3.15        2.20      4.26 o 
  -7   4   1      317.35      326.60     11.59 o 
  -6   4   1       41.01       49.41      5.24 o 
  -5   4   1        0.04        0.21      2.71 o 
  -4   4   1      112.22      103.74      5.59 o 
  -3   4   1      295.97      276.17      7.63 o 
  -2   4   1      150.15      169.82     20.38 o 
  -1   4   1     1642.55     1430.12    386.76 o 
   0   4   1      854.10      928.27     20.27 o 
   1   4   1     1254.47     1234.53     19.27 o 
   2   4   1      791.25      826.26     16.42 o 
   3   4   1      379.70      398.91     11.88 o 
   4   4   1       29.11       32.05      4.12 o 
   5   4   1       55.82       51.46      4.37 o 
   6   4   1      544.38      517.41     16.25 o 
   7   4   1       22.80       27.29      5.67 o 
   8   4   1      352.24      336.76     15.31 o 
   9   4   1       20.67       30.37      7.21 o 
  10   4   1      408.04      403.27     18.43 o 
  11   4   1        0.21        1.65      5.71 o 
  12   4   1        2.50        0.63      6.42 o 
  13   4   1       15.48        7.90      9.16 o 
  14   4   1       46.75       68.31     14.91 o 
 -14   5   1       37.18       46.54     13.66 o 
 -13   5   1       16.28       20.34     10.09 o 
 -12   5   1      167.48      183.80     17.13 o 
 -11   5   1       57.62       57.31      8.72 o 
 -10   5   1      219.42      218.97     13.59 o 
  -9   5   1      297.39      288.75     16.25 o 
  -8   5   1      232.04      230.81     10.59 o 
  -7   5   1      565.52      555.09     15.11 o 
  -6   5   1     1282.75     1287.35     21.46 o 
  -5   5   1      120.10       98.46     33.18 o 
  -4   5   1     1766.34     1764.77     24.51 o 
  -3   5   1        1.69        2.31      2.28 o 
  -2   5   1     2708.84     2823.47     27.16 o 
  -1   5   1      855.20      942.78     28.80 o 
   0   5   1       58.24       68.66      3.36 o 
   1   5   1     1678.55     1644.80     24.32 o 
   2   5   1     2765.18     2691.95     28.21 o 
   3   5   1     2586.37     2646.18     32.55 o 
   4   5   1     1920.42     1897.02     24.05 o 
   5   5   1     1900.17     1853.46     24.03 o 
   6   5   1      736.41      727.88     19.19 o 
   7   5   1     1723.21     1634.46     34.76 o 
   8   5   1     1534.61     1529.77     31.98 o 
   9   5   1     2327.37     2244.45     40.98 o 
  10   5   1       58.24       76.31     11.18 o 
  11   5   1      131.72      141.34     12.45 o 
  12   5   1       91.49      104.21     13.58 o 
  13   5   1       26.23       26.36     10.67 o 
  14   5   1       59.67       52.03     23.62 o 
 -14   6   1        1.05        7.13     12.12 o 
 -13   6   1       18.20       19.54     10.93 o 
 -12   6   1       50.64       50.37     11.59 o 
 -11   6   1       94.72       89.24     12.05 o 
 -10   6   1       55.97       50.62      8.31 o 
  -9   6   1      502.53      462.40     22.12 o 
  -8   6   1       18.81       14.86      4.88 o 
  -7   6   1       38.08       45.00      5.88 o 
  -6   6   1      305.57      312.23     11.17 o 
  -5   6   1     1465.08     1481.00     45.22 o 
  -4   6   1        1.16        1.88      2.97 o 
  -3   6   1       14.52        8.81      2.94 o 
  -2   6   1       10.35       14.81      3.17 o 
  -1   6   1      103.78      100.63      4.44 o 
   0   6   1     2871.36     3029.02     44.90 o 
   1   6   1       68.72       68.09      5.67 o 
   2   6   1      185.60      194.06      8.62 o 
   3   6   1      141.11      159.25      8.00 o 
   4   6   1       24.52       31.74      4.00 o 
   5   6   1       68.72       79.97      6.44 o 
   6   6   1       70.89       80.26      8.74 o 
   7   6   1      389.18      381.05     17.88 o 
   8   6   1      365.85      376.81     18.96 o 
   9   6   1      298.73      292.89     18.06 o 
  10   6   1      301.49      305.96     19.13 o 
  11   6   1       34.01       32.63      9.05 o 
  12   6   1        1.01        2.30      7.87 o 
  13   6   1        3.77        5.07      9.69 o 
 -13   7   1       95.67      116.73     16.80 o 
 -12   7   1       95.46       91.00     13.37 o 
 -11   7   1        1.44        3.54      6.73 o 
 -10   7   1      356.90      380.58     17.80 o 
  -9   7   1       49.03       50.32      6.78 o 
  -8   7   1      243.52      217.05     10.87 o 
  -7   7   1      490.10      512.40     15.42 o 
  -6   7   1      180.01      193.90      9.29 o 
  -5   7   1       41.44       32.64      4.79 o 
  -4   7   1      261.57      244.32      8.95 o 
  -3   7   1      654.59      617.84     12.62 o 
  -2   7   1     3652.34     3643.76     37.95 o 
  -1   7   1     5153.26     5398.53     59.89 o 
   0   7   1       27.62       38.20      2.85 o 
   1   7   1     1219.21     1247.22     19.94 o 
   2   7   1      431.69      398.05     12.81 o 
   3   7   1      261.77      198.75      9.64 o 
   4   7   1        3.24        1.99      3.60 o 
   5   7   1     2029.24     2067.49     29.90 o 
   6   7   1       87.19       86.45      9.23 o 
   7   7   1      377.81      347.30     17.48 o 
   8   7   1      524.56      539.58     22.72 o 
   9   7   1     1170.97     1126.37     37.58 o 
  10   7   1      441.82      411.10     22.52 o 
  11   7   1      322.09      317.53     20.90 o 
  12   7   1      184.52      187.94     18.28 o 
  13   7   1      225.73      270.40     26.23 o 
 -13   8   1       39.16       56.75     14.37 o 
 -12   8   1       58.05       61.87     12.71 o 
 -11   8   1       87.35       92.69     12.56 o 
 -10   8   1        4.06        8.40      7.25 o 
  -9   8   1      653.55      659.06     19.71 o 
  -8   8   1       10.59       14.69      5.05 o 
  -7   8   1      152.75      150.20      9.02 o 
  -6   8   1       12.31       15.37      4.35 o 
  -5   8   1       37.50       41.55      5.37 o 
  -4   8   1       26.46       21.65      4.14 o 
  -3   8   1      842.36      900.58     15.35 o 
  -2   8   1       16.77       22.05      3.62 o 
  -1   8   1     1065.65     1120.78     26.44 o 
   0   8   1      104.46      103.59      5.50 o 
   1   8   1      258.35      268.42     11.02 o 
   2   8   1     1007.58      991.77     21.04 o 
   3   8   1      181.22      197.32     10.05 o 
   4   8   1       52.56       49.61      6.36 o 
   5   8   1      189.07      205.62     13.27 o 
   6   8   1        0.56        2.63      5.31 o 
   7   8   1       26.53       27.74      7.17 o 
   8   8   1      389.48      365.72     19.18 o 
   9   8   1      476.07      470.37     47.79 o 
  10   8   1        1.86        0.59      6.64 o 
  11   8   1        5.14        3.90      7.79 o 
  12   8   1        1.44        2.29      9.45 o 
  13   8   1        5.29       11.86     14.78 o 
 -13   9   1      109.70      127.69     20.99 o 
 -12   9   1        6.11        4.85     16.97 o 
 -11   9   1       90.09      105.92     16.35 o 
 -10   9   1      219.86      228.69     16.94 o 
  -9   9   1        4.50       -1.25      4.92 o 
  -8   9   1      150.79      152.00      9.85 o 
  -7   9   1      204.88      187.24     10.18 o 
  -6   9   1      570.94      516.95     31.07 o 
  -5   9   1       73.21       76.30      6.50 o 
  -4   9   1      396.39      377.74     13.52 o 
  -3   9   1      556.59      554.27     15.09 o 
  -2   9   1     1563.71     1491.72     23.06 o 
  -1   9   1     1020.03     1023.65     16.45 o 
   0   9   1     1821.16     1816.86     21.40 o 
   1   9   1      526.55      537.17     12.17 o 
   2   9   1       94.80       90.32      7.70 o 
   3   9   1     1210.27     1147.17     24.19 o 
   4   9   1      162.38      149.77      9.49 o 
   5   9   1      630.57      591.61     22.59 o 
   6   9   1      254.40      254.95     16.32 o 
   7   9   1      641.11      602.73     24.86 o 
   8   9   1      155.74      178.17     14.03 o 
   9   9   1      684.06      699.19     27.57 o 
  10   9   1      503.66      501.06     25.11 o 
  11   9   1      182.33      193.37     17.90 o 
  12   9   1       53.14       76.89     17.14 o 
 -12  10   1        1.92        0.83     16.35 o 
 -11  10   1       77.10       85.71     23.21 o 
 -10  10   1       32.61       26.66     10.21 o 
  -9  10   1      107.18      104.07     12.36 o 
  -8  10   1      125.74      133.93     11.03 o 
  -7  10   1      201.77      167.29     14.51 o 
  -6  10   1        0.27        2.70      5.73 o 
  -5  10   1      186.61      182.55     12.93 o 
  -4  10   1       90.05       82.26      9.19 o 
  -3  10   1       35.00       38.21      6.77 o 
  -2  10   1       70.23       57.10      8.11 o 
  -1  10   1      204.77      181.76     10.55 o 
   0  10   1      763.48      755.24     20.37 o 
   1  10   1     1172.80     1133.30     24.72 o 
   2  10   1       55.68       61.55      7.15 o 
   3  10   1       19.81       22.51      5.78 o 
   4  10   1      181.47      180.89     11.00 o 
   5  10   1       33.93       32.09      7.66 o 
   6  10   1        1.50       -5.77      6.38 o 
   7  10   1      192.87      153.88     16.64 o 
   8  10   1      820.28      769.14     35.85 o 
   9  10   1       35.57       38.86     11.06 o 
  10  10   1      121.10      127.45     20.99 o 
  11  10   1       74.32       66.13     15.86 o 
  12  10   1       28.07       15.29     13.45 o 
 -12  11   1      121.55      109.17     28.57 o 
 -11  11   1      135.47      141.51     29.29 o 
 -10  11   1      166.39      206.09     24.52 o 
  -9  11   1       27.25       24.75     11.13 o 
  -8  11   1      558.61      564.66     24.96 o 
  -7  11   1      144.20      145.98     13.08 o 
  -6  11   1      381.40      380.28     19.39 o 
  -5  11   1      304.52      288.61     16.67 o 
  -4  11   1      138.96      138.45     11.90 o 
  -3  11   1      398.60      366.58     17.80 o 
  -2  11   1        1.92        2.60      5.44 o 
  -1  11   1       44.57       39.82      6.59 o 
   0  11   1      688.05      653.37     20.19 o 
   1  11   1     1388.00     1377.77     28.70 o 
   2  11   1      749.34      766.92     21.88 o 
   3  11   1     1918.42     1887.72     34.24 o 
   4  11   1      350.58      328.27     14.94 o 
   5  11   1      707.93      685.15     26.22 o 
   6  11   1        7.02       15.39      7.96 o 
   7  11   1      733.17      679.85     34.07 o 
   8  11   1      396.00      379.25     26.17 o 
   9  11   1      490.04      486.59     30.81 o 
  10  11   1      176.10      192.62     21.86 o 
  11  11   1       55.44       69.50     17.35 o 
  12  11   1       97.33      105.20     27.64 o 
 -11  12   1        0.01       -0.15     17.28 o 
 -10  12   1        4.21       -1.70     11.00 o 
  -9  12   1        1.15       -1.74      9.88 o 
  -8  12   1        0.09        4.50      7.21 o 
  -7  12   1       27.52       27.50      8.05 o 
  -6  12   1      158.63      164.87     14.09 o 
  -5  12   1       64.52       63.63      9.51 o 
  -4  12   1       88.25       92.46     10.82 o 
  -3  12   1        8.74       11.20      6.33 o 
  -2  12   1       50.23       39.37      8.07 o 
  -1  12   1      186.84      175.95     11.47 o 
   0  12   1      448.42      408.16     16.87 o 
   1  12   1       68.47       57.38      7.84 o 
   2  12   1       32.82       30.46      6.76 o 
   3  12   1        0.73        2.43      5.39 o 
   4  12   1        7.09        8.89      7.05 o 
   5  12   1        1.41        3.71      6.75 o 
   6  12   1        4.68       -0.59      7.28 o 
   7  12   1      187.10      204.22     20.39 o 
   8  12   1       41.36       47.22     12.50 o 
   9  12   1       93.99      101.28     16.53 o 
  10  12   1       22.71       23.57     12.09 o 
  11  12   1       15.31       24.03     13.21 o 
 -11  13   1        5.68       21.45     21.50 o 
 -10  13   1       51.08       53.42     16.18 o 
  -9  13   1       65.05       76.18     16.25 o 
  -8  13   1      261.31      287.40     25.29 o 
  -7  13   1       68.56       78.51     11.36 o 
  -6  13   1       18.98       28.37      8.04 o 
  -5  13   1       46.54       58.54     10.05 o 
  -4  13   1      491.11      480.66     22.91 o 
  -3  13   1        5.04        4.51      6.21 o 
  -2  13   1        7.16        5.55      6.51 o 
  -1  13   1        1.72       -1.59      5.35 o 
   0  13   1       27.24       35.88      7.17 o 
   1  13   1      122.56      121.94     10.72 o 
   2  13   1      632.02      640.97     22.08 o 
   3  13   1      625.04      627.93     22.01 o 
   4  13   1      403.15      389.77     21.38 o 
   5  13   1      815.64      741.06     29.26 o 
   6  13   1      124.53      138.23     14.46 o 
   7  13   1      761.10      750.01     37.71 o 
   8  13   1      247.84      240.36     43.66 o 
   9  13   1      145.85      167.29     23.88 o 
  10  13   1        6.38        4.93     11.67 o 
  11  13   1      174.96      219.48     36.36 o 
 -10  14   1       28.88       38.69     15.89 o 
  -9  14   1        6.83        4.96     12.29 o 
  -8  14   1       10.20       10.32     15.11 o 
  -7  14   1       11.85       17.11      8.73 o 
  -6  14   1       44.72       50.77     10.05 o 
  -5  14   1      127.03      135.91     13.52 o 
  -4  14   1       66.49       59.17     10.14 o 
  -3  14   1       47.64       48.38      9.28 o 
  -2  14   1       45.23       45.24      9.28 o 
  -1  14   1      216.78      185.60     13.37 o 
   0  14   1      181.84      191.71     13.11 o 
   1  14   1      879.45      859.68     26.56 o 
   2  14   1       12.69       13.20      6.39 o 
   3  14   1        1.58        3.38      6.59 o 
   4  14   1        0.16        1.02      6.87 o 
   5  14   1       50.73       49.84     10.58 o 
   6  14   1       28.28       42.22     12.30 o 
   7  14   1       18.75       19.64     11.41 o 
   8  14   1        9.65        1.33     10.84 o 
   9  14   1      133.84      116.58     19.28 o 
  10  14   1       27.52       26.74     15.57 o 
 -10  15   1        0.37       -8.51     20.89 o 
  -9  15   1        3.76       16.67     14.00 o 
  -8  15   1      143.88      157.04     21.79 o 
  -7  15   1      102.86       93.51     17.46 o 
  -6  15   1       49.29       55.23     10.99 o 
  -5  15   1       19.13        9.85      7.93 o 
  -4  15   1       85.71       95.00     12.55 o 
  -3  15   1       23.75       28.19      8.61 o 
  -2  15   1       36.98       47.67      9.75 o 
  -1  15   1      132.09      140.86     14.11 o 
   0  15   1        5.63        7.27      6.89 o 
   1  15   1       20.62       23.69      7.10 o 
   2  15   1        1.86        3.97      6.21 o 
   3  15   1      413.11      418.22     19.63 o 
   4  15   1      268.37      262.52     19.13 o 
   5  15   1      254.18      238.69     18.90 o 
   6  15   1      929.95      907.66     43.87 o 
   7  15   1      525.48      495.15     33.44 o 
   8  15   1       27.63       29.72     13.60 o 
   9  15   1        0.39        0.53     13.02 o 
  -9  16   1        8.09        8.35     21.35 o 
  -8  16   1        0.44       -4.30     11.90 o 
  -7  16   1       36.91       22.08     13.20 o 
  -6  16   1       31.36       35.26     11.01 o 
  -5  16   1       72.14       75.20     12.50 o 
  -4  16   1        2.37        5.61      8.02 o 
  -3  16   1       11.50       15.76      8.65 o 
  -2  16   1        1.14       -2.85      7.13 o 
  -1  16   1        0.03        9.19      8.05 o 
   0  16   1      242.35      218.51     17.35 o 
   1  16   1      137.56      130.99     12.76 o 
   2  16   1       23.18       27.94      8.46 o 
   3  16   1        8.46       12.84      8.83 o 
   4  16   1       10.79       14.56      9.07 o 
   5  16   1       14.76        6.10     10.85 o 
   6  16   1       35.64       38.05     13.68 o 
   7  16   1       17.36       15.13     12.82 o 
   8  16   1       33.05       16.42     13.67 o 
  -7  17   1       20.36       16.73     14.29 o 
  -6  17   1       49.09       43.88     15.91 o 
  -5  17   1       18.22       15.10     10.24 o 
  -4  17   1        0.70       -0.24      8.49 o 
  -3  17   1       16.35       11.76      9.32 o 
  -2  17   1      182.78      194.15     17.80 o 
  -1  17   1      195.87      213.92     18.55 o 
   0  17   1      514.41      509.41     26.86 o 
   1  17   1      490.66      481.81     26.14 o 
   2  17   1      106.34      115.38     14.28 o 
   3  17   1       87.61       93.88     17.16 o 
   4  17   1       67.82       75.67     16.05 o 
   5  17   1      116.41      135.47     19.73 o 
   6  17   1      121.29      150.75     21.57 o 
   7  17   1       18.59       29.60     15.54 o 
  -6  18   1       21.08       18.45     15.43 o 
  -5  18   1        0.37        4.78     13.33 o 
  -4  18   1       12.38       19.50     11.46 o 
  -3  18   1       41.31       40.94     12.31 o 
  -2  18   1        1.85       10.31     10.33 o 
  -1  18   1        3.36        4.45      9.81 o 
   0  18   1      116.93      125.51     16.14 o 
   1  18   1      161.67      159.25     17.57 o 
   2  18   1        6.30       -4.19      8.72 o 
   3  18   1        2.09        4.09     12.23 o 
   4  18   1        0.87       -0.22     11.16 o 
   5  18   1        0.76        8.70     13.69 o 
   6  18   1        0.35        1.41     13.78 o 
  -4  19   1       29.82       34.98     13.74 o 
  -3  19   1       40.49       59.97     14.49 o 
  -2  19   1       38.56       43.75     13.56 o 
  -1  19   1        1.51       -4.20     10.15 o 
   0  19   1       21.32       38.96     13.07 o 
   1  19   1      131.06      126.40     17.09 o 
   2  19   1      346.88      350.65     31.45 o 
   3  19   1       56.82       72.28     17.82 o 
   4  19   1       68.07       85.35     20.40 o 
   5  19   1      117.49      115.57     32.08 o 
  -3  20   1       15.06       28.16     27.07 o 
  -2  20   1        3.83       10.39     16.09 o 
  -1  20   1        0.08       -7.15     11.67 o 
   0  20   1        6.92       10.42     12.84 o 
   1  20   1        9.25        4.89     13.02 o 
   2  20   1       39.71       47.73     18.96 o 
 -14   0   2      247.74      286.95     41.36 o 
 -13   0   2      130.24      171.52     32.39 o 
 -12   0   2      579.85      540.33     46.99 o 
 -11   0   2      710.15      707.38     50.76 o 
 -10   0   2      142.52       78.08     52.99 o 
  -9   0   2      142.32       70.41     55.44 o 
  -8   0   2      433.68      428.19     20.89 o 
  -7   0   2      290.83      273.83     12.76 o 
  -6   0   2      854.07      912.67     24.82 o 
  -5   0   2     5203.83     5679.37     63.59 o 
  -4   0   2     1075.23     1091.37     24.93 o 
  -3   0   2     1407.02     1406.09     22.36 o 
  -2   0   2     2466.17     2508.51     26.73 o 
  -1   0   2    25780.51    26166.46    143.57 o 
   0   0   2     9864.28    10134.90     68.24 o 
   1   0   2     2295.56     2317.23     41.82 o 
   2   0   2     2150.51     2193.18     46.19 o 
   3   0   2      753.34      692.77     29.00 o 
   4   0   2      529.76      569.93     29.20 o 
   5   0   2        1.54        1.70      7.58 o 
   6   0   2      137.31      173.08     20.01 o 
   7   0   2       91.19       81.07     15.32 o 
   8   0   2      651.62      607.33     39.46 o 
   9   0   2      102.06       97.67     18.62 o 
  10   0   2     2643.51     2616.84     91.46 o 
  11   0   2      449.03      475.12     41.62 o 
  12   0   2      289.17      318.10     37.54 o 
  13   0   2       11.53       19.23     16.97 o 
 -14   1   2        0.10        5.77     14.03 o 
 -13   1   2       41.50       54.43     16.29 o 
 -12   1   2        0.94        0.16      9.26 o 
 -11   1   2      106.47      101.90     15.20 o 
 -10   1   2       16.29       10.19      7.00 o 
  -9   1   2       13.35       15.33      5.32 o 
  -8   1   2       18.57        9.69      4.81 o 
  -7   1   2        5.55        7.70      3.78 o 
  -6   1   2        2.89        6.92      3.33 o 
  -5   1   2       67.65       73.69      4.88 o 
  -4   1   2      220.25      206.31      7.16 o 
  -3   1   2      275.24      280.96      6.77 o 
  -2   1   2       16.27       17.53      3.45 o 
  -1   1   2      994.75      968.03     15.33 o 
   0   1   2     1125.81     1181.53     13.83 o 
   1   1   2     3004.53     2986.12     34.17 o 
   2   1   2        0.13        3.95      4.48 o 
   3   1   2      854.54      904.74     23.41 o 
   4   1   2     1164.40     1261.56     30.54 o 
   5   1   2      426.96      424.27     19.52 o 
   6   1   2       38.06       42.08      8.51 o 
   7   1   2       44.70       37.44      7.92 o 
   8   1   2       99.50       98.45     12.94 o 
   9   1   2      269.29      244.47     19.70 o 
  10   1   2       71.41       70.00     13.00 o 
  11   1   2       25.40       25.60     10.04 o 
  12   1   2       49.73       46.51     13.12 o 
  13   1   2       16.19       23.74     12.28 o 
 -14   2   2      105.02      105.70     20.86 o 
 -13   2   2      173.00      200.01     24.33 o 
 -12   2   2      419.25      409.52     29.52 o 
 -11   2   2      227.87      249.09     21.89 o 
 -10   2   2       70.80       72.18     10.05 o 
  -9   2   2      265.20      267.25     13.20 o 
  -8   2   2      686.27      682.31     18.96 o 
  -7   2   2     1846.38     1830.76     25.04 o 
  -6   2   2      801.32      817.27     15.56 o 
  -5   2   2     2659.09     2647.83     29.01 o 
  -4   2   2       97.85      129.89      6.03 o 
  -3   2   2     4699.36     4805.43     33.60 o 
  -2   2   2       52.67       64.11      5.27 o 
  -1   2   2     7932.39     8116.26     42.92 o 
   0   2   2     3555.52     3838.34     39.91 o 
   1   2   2        2.58        3.44      2.80 o 
   2   2   2      574.21      644.42     19.11 o 
   3   2   2      875.59      850.19     24.27 o 
   4   2   2      236.00      219.09     13.69 o 
   5   2   2      206.56      184.70     13.51 o 
   6   2   2      732.82      724.02     37.61 o 
   7   2   2      265.91      281.98     18.43 o 
   8   2   2     1682.52     1683.38     46.84 o 
   9   2   2       96.53       86.14     12.35 o 
  10   2   2      531.50      537.43     30.03 o 
  11   2   2       16.58       22.99     10.01 o 
  12   2   2      241.27      249.66     23.75 o 
  13   2   2       18.33       10.82     11.76 o 
 -14   3   2       28.71       17.39     15.58 o 
 -13   3   2        1.86        5.71     12.51 o 
 -12   3   2       22.42       31.46     11.89 o 
 -11   3   2      320.09      282.03     17.98 o 
 -10   3   2        3.04       -1.39      6.50 o 
  -9   3   2      175.17      167.25     13.32 o 
  -8   3   2      434.61      437.75     16.46 o 
  -7   3   2       48.01       47.29      5.34 o 
  -6   3   2       13.54       10.42      3.45 o 
  -5   3   2      907.07      939.65     15.73 o 
  -4   3   2      127.32      119.43      5.61 o 
  -3   3   2      508.08      521.25      9.34 o 
  -2   3   2       29.19       26.75      2.96 o 
  -1   3   2      175.64      191.91      6.03 o 
   0   3   2     8122.26     8531.30     65.13 o 
   1   3   2        0.40        0.18      3.92 o 
   2   3   2      377.41      402.53     15.85 o 
   3   3   2     1936.63     1942.73     49.21 o 
   4   3   2        7.24        9.38      5.25 o 
   5   3   2      118.83      121.30     11.69 o 
   6   3   2       34.11       31.46      8.18 o 
   7   3   2      177.83      170.57     15.87 o 
   8   3   2      674.97      635.10     38.12 o 
   9   3   2      130.10      139.15     15.78 o 
  10   3   2      144.25      131.10     16.28 o 
  11   3   2       20.69       15.59      9.78 o 
  12   3   2        2.99        0.27      9.95 o 
  13   3   2        1.85        6.13     11.79 o 
 -14   4   2      114.24      149.95     24.24 o 
 -13   4   2      162.51      193.13     23.31 o 
 -12   4   2      262.21      286.48     25.73 o 
 -11   4   2      179.83      193.73     15.88 o 
 -10   4   2      634.26      702.46     27.31 o 
  -9   4   2      207.48      222.02     15.16 o 
  -8   4   2      215.14      210.80     10.07 o 
  -7   4   2     1008.41      936.53     68.76 o 
  -6   4   2      946.64      898.33     17.11 o 
  -5   4   2       74.46       62.14      5.08 o 
  -4   4   2       63.11       52.56      4.29 o 
  -3   4   2      209.50      206.87      6.74 o 
  -2   4   2        3.43        2.60      2.35 o 
  -1   4   2        7.43       18.38      3.11 o 
   0   4   2       94.37      114.41      5.59 o 
   1   4   2     4275.21     3646.13    406.13 o 
   2   4   2       58.37       44.87      7.02 o 
   3   4   2       11.06        5.27      5.64 o 
   4   4   2       48.76       27.34      7.15 o 
   5   4   2     1668.54     1621.26     41.00 o 
   6   4   2     1261.62     1300.55     38.84 o 
   7   4   2      254.11      251.26     18.92 o 
   8   4   2     1945.65     1868.67     52.47 o 
   9   4   2      399.67      393.16     26.79 o 
  10   4   2        4.00        1.50      8.13 o 
  11   4   2       42.71       40.99     11.68 o 
  12   4   2      118.29      139.67     19.05 o 
  13   4   2       98.59      122.18     19.15 o 
 -14   5   2        1.42        3.09     24.75 o 
 -13   5   2       44.07       50.08     15.76 o 
 -12   5   2        7.96       17.84     11.41 o 
 -11   5   2        4.94       16.47      7.63 o 
 -10   5   2      241.70      237.85     16.67 o 
  -9   5   2        1.85        2.93      6.30 o 
  -8   5   2       90.08       75.28      7.92 o 
  -7   5   2      235.40      220.09      9.84 o 
  -6   5   2      119.48      127.28      7.34 o 
  -5   5   2      123.73      129.24      6.82 o 
  -4   5   2       60.44       69.30      5.14 o 
  -3   5   2      740.24      808.42     28.12 o 
  -2   5   2     1783.75     1820.21     19.28 o 
  -1   5   2      566.63      531.41     10.23 o 
   0   5   2     1179.49     1149.88     66.21 o 
   1   5   2      411.54      421.59     16.49 o 
   2   5   2      210.90      229.10     15.24 o 
   3   5   2     1426.53     1525.70     35.58 o 
   4   5   2       30.04       35.42      7.75 o 
   5   5   2       78.84       79.80     10.99 o 
   6   5   2        5.74        5.09      6.01 o 
   7   5   2       24.22       26.38      8.00 o 
   8   5   2      204.68      190.75     23.13 o 
   9   5   2     1228.83     1222.04     44.99 o 
  10   5   2       34.02       36.46     11.12 o 
  11   5   2      154.68      150.97     18.51 o 
  12   5   2        0.01       -2.84     10.48 o 
  13   5   2       14.77        9.67     11.92 o 
 -13   6   2       39.96       59.19     17.41 o 
 -12   6   2      193.72      201.16     17.77 o 
 -11   6   2      220.05      228.15     17.67 o 
 -10   6   2     1159.21     1208.79     36.16 o 
  -9   6   2     1031.36      991.76     90.36 o 
  -8   6   2      366.08      354.86     15.37 o 
  -7   6   2     1462.55     1466.66     24.56 o 
  -6   6   2      143.35      144.80      8.01 o 
  -5   6   2     1446.98     1401.27     21.11 o 
  -4   6   2       74.40       65.60      5.19 o 
  -3   6   2      320.15      263.05      8.39 o 
  -2   6   2       19.52       15.60      6.14 o 
  -1   6   2        1.57        4.34      2.84 o 
   0   6   2      418.97      341.07    100.06 o 
   1   6   2     2482.00     2432.54     71.09 o 
   2   6   2      213.96      210.51     10.86 o 
   3   6   2      859.68      849.20     21.28 o 
   4   6   2      342.62      354.08     14.32 o 
   5   6   2      117.89      105.01      8.70 o 
   6   6   2      352.70      323.74     20.77 o 
   7   6   2       32.11       31.30      9.43 o 
   8   6   2       16.28       11.59      8.42 o 
   9   6   2       32.20       26.62     10.12 o 
  10   6   2      258.79      273.35     23.32 o 
  11   6   2      122.63      106.43     16.43 o 
  12   6   2      186.88      222.35     23.25 o 
  13   6   2       94.83      119.22     23.52 o 
 -13   7   2       10.30       18.71     15.19 o 
 -12   7   2        2.57       -1.88      8.89 o 
 -11   7   2       66.65       74.47     11.52 o 
 -10   7   2       44.95       49.99      9.57 o 
  -9   7   2      415.31      402.80     17.52 o 
  -8   7   2        4.14        9.55      5.73 o 
  -7   7   2        2.39        1.05      4.59 o 
  -6   7   2       94.72       95.71      7.09 o 
  -5   7   2       79.31       76.50      6.20 o 
  -4   7   2       14.75       17.18      4.15 o 
  -3   7   2      776.65      835.02     67.92 o 
  -2   7   2        0.43        0.75      3.08 o 
  -1   7   2      325.97      317.91      8.79 o 
   0   7   2      111.68      105.11      5.49 o 
   1   7   2        7.23       12.91      3.36 o 
   2   7   2      219.24      251.55     12.17 o 
   3   7   2       24.94       31.32      5.95 o 
   4   7   2        1.44        4.52      4.88 o 
   5   7   2       25.03       24.63      5.85 o 
   6   7   2      130.90      106.56     13.12 o 
   7   7   2       85.00       79.51     12.71 o 
   8   7   2      334.96      314.87     23.10 o 
   9   7   2      122.76      106.39     15.28 o 
  10   7   2        0.82        0.07      8.35 o 
  11   7   2       35.34       26.52     12.47 o 
  12   7   2       34.12       23.39     14.41 o 
  13   7   2        3.65        1.13     19.54 o 
 -13   8   2      129.22      162.69     23.85 o 
 -12   8   2       63.28       71.91     13.79 o 
 -11   8   2      138.84      170.29     27.64 o 
 -10   8   2      482.71      511.32     45.80 o 
  -9   8   2     1185.89     1161.99     29.62 o 
  -8   8   2     1156.47     1109.01     27.84 o 
  -7   8   2       79.62       78.84      8.28 o 
  -6   8   2      234.60      233.77     10.29 o 
  -5   8   2      604.26      611.22     15.11 o 
  -4   8   2     1174.98     1123.32     55.73 o 
  -3   8   2     1421.75     1425.79     21.21 o 
  -2   8   2      457.08      433.35     11.10 o 
  -1   8   2       77.88       46.58     14.22 o 
   0   8   2        6.95       10.28      3.30 o 
   1   8   2     1051.06     1040.98     16.12 o 
   2   8   2     1482.19     1547.80     30.96 o 
   3   8   2     1079.89     1137.67     27.06 o 
   4   8   2       75.01       91.64      8.84 o 
   5   8   2        3.86        3.27      7.05 o 
   6   8   2        4.83        3.88      8.66 o 
   7   8   2        4.53        1.43      7.71 o 
   8   8   2       18.63        8.69      8.93 o 
   9   8   2        9.73        4.00      8.20 o 
  10   8   2      112.41      121.24     17.15 o 
  11   8   2      193.05      226.84     24.10 o 
  12   8   2      234.28      262.14     27.31 o 
 -13   9   2       28.91       36.15     22.79 o 
 -12   9   2        0.01        5.11     12.17 o 
 -11   9   2       15.42       10.93     10.06 o 
 -10   9   2       44.94       61.37     13.00 o 
  -9   9   2        0.02        5.61      7.41 o 
  -8   9   2       10.71       14.21      7.18 o 
  -7   9   2       97.69       96.68     10.57 o 
  -6   9   2      436.12      424.56     15.88 o 
  -5   9   2       14.23       13.48      5.06 o 
  -4   9   2       31.61       32.44      5.66 o 
  -3   9   2      374.22      398.25     13.80 o 
  -2   9   2      467.05      437.82    139.04 o 
  -1   9   2        1.02        1.31      3.70 o 
   0   9   2      170.80      185.62      9.02 o 
   1   9   2       17.80       17.98      4.56 o 
   2   9   2       37.79       43.32      7.25 o 
   3   9   2        9.06       24.50      6.06 o 
   4   9   2        5.96        3.58      5.47 o 
   5   9   2       10.56       21.19      8.03 o 
   6   9   2       10.47        2.77      8.35 o 
   7   9   2       30.57       31.77     10.13 o 
   8   9   2      168.12      168.72     18.44 o 
   9   9   2      693.27      680.77     64.09 o 
  10   9   2       32.07       37.55     12.17 o 
  11   9   2       88.87       83.61     17.08 o 
  12   9   2        0.04       -5.39     11.98 o 
 -12  10   2       63.87       89.94     26.87 o 
 -11  10   2      152.30      146.41     19.75 o 
 -10  10   2      286.34      338.49     20.93 o 
  -9  10   2      230.57      267.66     18.22 o 
  -8  10   2      160.04      144.13     13.48 o 
  -7  10   2       44.71       35.63      7.88 o 
  -6  10   2      140.96      127.28     11.37 o 
  -5  10   2       35.67       44.95      6.65 o 
  -4  10   2      689.24      670.54     18.87 o 
  -3  10   2      678.49      405.52    179.94 o 
  -2  10   2       12.64       11.09      5.25 o 
  -1  10   2      197.01      188.66     12.55 o 
   0  10   2      248.18      241.41     13.85 o 
   1  10   2      511.03      492.96     19.40 o 
   2  10   2      835.15      814.36     25.07 o 
   3  10   2        4.93        7.05      5.83 o 
   4  10   2       15.50       15.00      6.64 o 
   5  10   2      129.07      117.05     14.91 o 
   6  10   2       36.13       30.50      9.65 o 
   7  10   2      160.42      147.44     17.06 o 
   8  10   2      497.16      512.54     30.62 o 
   9  10   2      129.42       93.80     15.50 o 
  10  10   2       57.33       56.52     14.25 o 
  11  10   2      109.28      108.04     19.42 o 
  12  10   2      154.95      185.96     35.84 o 
 -12  11   2        7.65        5.67     19.49 o 
 -11  11   2       70.45       75.60     24.50 o 
 -10  11   2       54.59       40.78     13.27 o 
  -9  11   2        9.60        2.61      9.24 o 
  -8  11   2      112.49      100.07     15.20 o 
  -7  11   2       29.98       43.28     11.56 o 
  -6  11   2       46.35       39.97     10.56 o 
  -5  11   2      166.06      161.94     12.78 o 
  -4  11   2       27.07       20.29      6.46 o 
  -3  11   2      141.40      151.55     12.05 o 
  -2  11   2       69.32       63.02      8.28 o 
  -1  11   2      447.29      455.34     19.54 o 
   0  11   2      646.85      628.21     22.93 o 
   1  11   2        6.09        1.79      5.39 o 
   2  11   2       52.87       48.83     12.04 o 
   3  11   2        0.01       -5.30      5.06 o 
   4  11   2        0.47       -1.55      5.96 o 
   5  11   2        6.64        6.16      8.29 o 
   6  11   2        2.18       -0.44      8.25 o 
   7  11   2       88.87       92.40     14.31 o 
   8  11   2       16.76        5.22      8.79 o 
   9  11   2       61.78       48.21     13.20 o 
  10  11   2       48.69       43.70     13.73 o 
  11  11   2        0.09      -10.51     11.41 o 
 -11  12   2      133.51      116.81     29.14 o 
 -10  12   2       45.06       51.23     15.40 o 
  -9  12   2       53.05       56.68     14.17 o 
  -8  12   2      251.39      278.37     24.45 o 
  -7  12   2      778.55      750.94     42.25 o 
  -6  12   2      284.83      302.23     23.66 o 
  -5  12   2      209.17      184.72     18.79 o 
  -4  12   2       65.09       62.41      9.07 o 
  -3  12   2      107.54      115.84     11.42 o 
  -2  12   2        1.58        4.99      5.82 o 
  -1  12   2        3.94        8.66      5.88 o 
   0  12   2       97.42       96.03     10.71 o 
   1  12   2        5.38        9.50      6.26 o 
   2  12   2       20.60       26.69      7.66 o 
   3  12   2       67.52       74.38      9.88 o 
   4  12   2      188.27      174.03     17.48 o 
   5  12   2      185.79      189.30     19.16 o 
   6  12   2      373.33      367.03     26.26 o 
   7  12   2      958.15      919.37     41.58 o 
   8  12   2      189.02      184.37     20.76 o 
   9  12   2      110.09      121.01     18.51 o 
  10  12   2       52.00       40.62     14.09 o 
  11  12   2        0.46       -5.36     17.48 o 
 -11  13   2       26.21       22.38     23.46 o 
 -10  13   2       50.94       74.77     17.72 o 
  -9  13   2        1.20       13.05     11.75 o 
  -8  13   2      158.31      154.94     27.36 o 
  -7  13   2       39.56       37.26     11.87 o 
  -6  13   2        4.05       10.16      8.49 o 
  -5  13   2        0.69       -2.49      7.21 o 
  -4  13   2        1.98        0.15      6.69 o 
  -3  13   2       24.37       25.08      7.91 o 
  -2  13   2      118.56      120.05     12.11 o 
  -1  13   2        3.67        8.21      6.14 o 
   0  13   2      156.42      148.52     13.30 o 
   1  13   2      718.52      696.00     26.70 o 
   2  13   2       87.11       86.51     10.91 o 
   3  13   2      130.43      139.62     14.60 o 
   4  13   2       11.03       -0.78      8.08 o 
   5  13   2       15.02       12.08     12.07 o 
   6  13   2        2.91        2.46      8.99 o 
   7  13   2        0.67        0.31      9.49 o 
   8  13   2       16.49       16.69     11.95 o 
   9  13   2      143.63      126.37     19.45 o 
  10  13   2        2.62       -2.34     11.97 o 
 -10  14   2      102.20      112.19     21.71 o 
  -9  14   2       80.64       60.08     21.32 o 
  -8  14   2      269.07      257.48     25.29 o 
  -7  14   2      138.88      121.58     18.48 o 
  -6  14   2      354.92      335.67     27.00 o 
  -5  14   2      416.87      395.16     28.42 o 
  -4  14   2      212.53      200.79     20.60 o 
  -3  14   2        1.93        0.94      6.08 o 
  -2  14   2      441.61      481.28     23.63 o 
  -1  14   2      391.77      421.68     21.94 o 
   0  14   2      116.68      123.03     12.83 o 
   1  14   2        3.52        3.49      6.49 o 
   2  14   2        3.67       -2.73      6.73 o 
   3  14   2      175.67      173.11     15.18 o 
   4  14   2      143.88      146.45     17.98 o 
   5  14   2        0.96        5.69      9.40 o 
   6  14   2       58.59       62.42     14.16 o 
   7  14   2       10.13       11.62     11.27 o 
   8  14   2        0.46        8.03     11.29 o 
   9  14   2       45.01       42.34     14.87 o 
  -9  15   2        1.86        4.48     14.19 o 
  -8  15   2       74.50       80.75     17.71 o 
  -7  15   2        0.07        3.40     11.40 o 
  -6  15   2        7.32       14.89     11.61 o 
  -5  15   2      119.23      115.26     17.78 o 
  -4  15   2       28.17       18.97     11.22 o 
  -3  15   2       21.12       26.24      8.55 o 
  -2  15   2       27.54       22.90      8.27 o 
  -1  15   2       89.36       81.24     11.39 o 
   0  15   2       78.64       76.29     11.33 o 
   1  15   2       27.31       32.52      9.64 o 
   2  15   2        1.03        1.13      7.70 o 
   3  15   2      223.27      233.67     17.72 o 
   4  15   2        0.46       -2.11      8.86 o 
   5  15   2        3.14        8.20     10.34 o 
   6  15   2       79.16       72.02     15.63 o 
   7  15   2       21.49        8.57     11.53 o 
   8  15   2       18.86       20.67     13.91 o 
   9  15   2        9.38        3.76     19.91 o 
  -8  16   2       34.94       33.05     16.43 o 
  -7  16   2       49.96       59.03     16.45 o 
  -6  16   2       29.45       20.42     13.21 o 
  -5  16   2      189.18      182.12     22.65 o 
  -4  16   2      201.85      200.65     22.87 o 
  -3  16   2      235.20      262.94     24.65 o 
  -2  16   2      286.30      295.88     20.41 o 
  -1  16   2      351.50      378.25     22.59 o 
   0  16   2        1.48        8.81      7.33 o 
   1  16   2        4.42        4.67      7.91 o 
   2  16   2        1.11       -2.84      7.64 o 
   3  16   2       81.83       80.35     15.59 o 
   4  16   2       20.24       28.01     12.66 o 
   5  16   2       12.29       21.99     12.19 o 
   6  16   2       10.93        7.03     11.80 o 
   7  16   2       10.81       12.18     13.00 o 
   8  16   2      127.01      115.47     21.55 o 
  -7  17   2        0.09       -3.83     14.47 o 
  -6  17   2        7.94       19.77     14.07 o 
  -5  17   2        1.67       -2.63     11.55 o 
  -4  17   2       38.34       32.15     13.40 o 
  -3  17   2       65.88       51.02     15.54 o 
  -2  17   2        8.04        0.94      8.70 o 
  -1  17   2        1.64        4.18      8.51 o 
   0  17   2       80.64       66.05     12.32 o 
   1  17   2      320.58      288.36     21.13 o 
   2  17   2        6.60        5.11      8.71 o 
   3  17   2       55.82       57.37     15.22 o 
   4  17   2        5.81       -0.44     11.23 o 
   5  17   2       17.09       25.36     13.72 o 
   6  17   2       48.47       55.57     16.49 o 
   7  17   2        2.06        7.23     15.38 o 
  -5  18   2        2.45        3.74     14.81 o 
  -4  18   2       12.89        0.47     13.80 o 
  -3  18   2       95.86      112.59     21.09 o 
  -2  18   2       62.63       86.21     19.11 o 
  -1  18   2       23.45       39.04     12.82 o 
   0  18   2       56.30       60.36     13.49 o 
   1  18   2        1.60        4.31     10.01 o 
   2  18   2        1.28       -4.39      9.70 o 
   3  18   2        1.25       10.45     13.08 o 
   4  18   2       12.74       20.99     14.42 o 
   5  18   2       75.83       80.01     18.78 o 
  -3  19   2        8.60       10.65     15.92 o 
  -2  19   2        0.64       -1.56     13.61 o 
  -1  19   2       19.57       15.24     12.49 o 
   0  19   2        4.89       -8.42     10.46 o 
   1  19   2        1.91        8.44     11.71 o 
   2  19   2       88.44      101.15     19.68 o 
   3  19   2       28.53       52.97     17.81 o 
   4  19   2       21.42       36.36     24.80 o 
  -1  20   2       24.84       36.25     28.72 o 
   0  20   2       53.28       45.09     19.14 o 
   1  20   2      162.71      166.98     25.67 o 
 -13   1   3       42.50       60.06     16.17 o 
 -12   1   3      193.13      217.75     22.97 o 
 -11   1   3      115.36      111.51     28.70 o 
 -10   1   3      220.60      193.75     18.95 o 
  -9   1   3      616.13      590.75     30.36 o 
  -8   1   3      143.31      142.21     15.55 o 
  -7   1   3       92.20       71.56     11.73 o 
  -6   1   3      827.88      765.98     30.18 o 
  -5   1   3     1164.88     1167.86     17.61 o 
  -4   1   3     1364.53     1378.52     15.83 o 
  -3   1   3     4365.61     4459.90     40.04 o 
  -2   1   3     4335.49     4486.28     39.15 o 
  -1   1   3     4212.32     4465.77     31.14 o 
   0   1   3     3159.03     3228.56     28.17 o 
   1   1   3     2354.85     2320.50     33.83 o 
   2   1   3     4214.62     4287.86     52.38 o 
   3   1   3      157.07      132.47     10.72 o 
   4   1   3      188.66      128.94     11.63 o 
   5   1   3      444.64      416.47     20.70 o 
   6   1   3      134.23      120.71     12.49 o 
   7   1   3       70.62       59.14     10.40 o 
   8   1   3       20.51       25.56      8.05 o 
   9   1   3      906.38      931.62     38.43 o 
  10   1   3      439.47      418.92     27.60 o 
  11   1   3      180.75      190.95     20.71 o 
  12   1   3      109.44      105.67     17.56 o 
  13   1   3       10.35        6.51     12.89 o 
 -13   2   3       19.82       25.59     13.94 o 
 -12   2   3       19.18       16.75     11.85 o 
 -11   2   3        2.54        4.76      8.71 o 
 -10   2   3       44.71       55.73     11.75 o 
  -9   2   3      184.77      156.42     16.84 o 
  -8   2   3       71.73       62.90      8.76 o 
  -7   2   3      470.80      450.57     15.23 o 
  -6   2   3      737.99      720.84     18.01 o 
  -5   2   3      276.68      299.61     18.75 o 
  -4   2   3        1.10        5.31      5.75 o 
  -3   2   3       84.39       82.22      6.55 o 
  -2   2   3     3213.88     3412.69     53.28 o 
  -1   2   3     1093.64     1118.39     14.63 o 
   0   2   3      119.89      121.71      6.21 o 
   1   2   3      287.05      333.35     13.59 o 
   2   2   3      966.23     1049.28     25.39 o 
   3   2   3      659.61      717.72     23.26 o 
   4   2   3      581.11      624.57     23.54 o 
   5   2   3      527.44      578.68     24.58 o 
   6   2   3       75.81       80.33     10.68 o 
   7   2   3      814.80      783.89     57.00 o 
   8   2   3      294.96      285.00     20.73 o 
   9   2   3      519.03      509.69     29.24 o 
  10   2   3        1.97        2.50      7.83 o 
  11   2   3        3.81        5.73      9.32 o 
  12   2   3        0.06       -3.74      9.72 o 
  13   2   3        6.17        2.20     12.84 o 
 -13   3   3      217.58      220.75     24.92 o 
 -12   3   3      107.36       95.48     16.95 o 
 -11   3   3      324.24      348.83     26.36 o 
 -10   3   3      285.25      284.52     22.52 o 
  -9   3   3      490.74      478.63     27.31 o 
  -8   3   3     1755.71     1694.99     57.15 o 
  -7   3   3     1596.37     1524.40     28.31 o 
  -6   3   3      552.54      563.65     16.48 o 
  -5   3   3     1723.53     1770.98     48.96 o 
  -4   3   3     1432.89     1368.57     33.44 o 
  -3   3   3       67.31       46.43      5.95 o 
  -2   3   3      190.60      146.76      8.54 o 
  -1   3   3     8259.67     8673.07     85.85 o 
   0   3   3     4890.97     4961.87     38.07 o 
   1   3   3     1430.64     1399.82     30.04 o 
   2   3   3        3.22        4.92      5.21 o 
   3   3   3     1293.33     1313.52     33.42 o 
   4   3   3     2799.73     2842.39     50.86 o 
   5   3   3      297.44      306.93     18.31 o 
   6   3   3      620.91      580.45     26.22 o 
   7   3   3        1.07        2.80      7.45 o 
   8   3   3       47.63       56.35     10.79 o 
   9   3   3      224.39      214.64     19.60 o 
  10   3   3      258.64      267.55     22.80 o 
  11   3   3      180.65      194.25     21.35 o 
  12   3   3        2.11        4.59     10.72 o 
  13   3   3       59.72       51.47     24.29 o 
 -13   4   3        0.86        4.29     11.64 o 
 -12   4   3        0.21        3.86     10.85 o 
 -11   4   3       10.34       18.07     10.56 o 
 -10   4   3        2.12        2.17      8.06 o 
  -9   4   3       42.26       43.28     10.87 o 
  -8   4   3      717.99      691.22     56.74 o 
  -7   4   3      100.18       97.99      8.53 o 
  -6   4   3      290.66      277.63     12.19 o 
  -5   4   3       53.21       51.18      6.30 o 
  -4   4   3      196.78      193.20      9.36 o 
  -3   4   3       10.23       10.89      2.83 o 
  -2   4   3     1268.66     1332.52     20.45 o 
  -1   4   3      166.88      158.15      6.87 o 
   0   4   3      178.49      180.12      7.62 o 
   1   4   3      216.86      211.69      8.70 o 
   2   4   3     1108.60     1117.91     29.33 o 
   3   4   3      111.74      138.09     12.15 o 
   4   4   3      153.05      161.30     13.71 o 
   5   4   3       16.76       18.93      7.47 o 
   6   4   3      326.65      336.12     21.74 o 
   7   4   3        0.57        5.64      6.69 o 
   8   4   3       82.40       75.29     12.34 o 
   9   4   3      337.94      348.41     24.66 o 
  10   4   3       26.15       24.51      9.88 o 
  11   4   3        0.31       -0.12      9.12 o 
  12   4   3       39.46       34.91     13.71 o 
 -13   5   3       32.85       33.34     14.99 o 
 -12   5   3      164.18      164.58     20.86 o 
 -11   5   3       32.70       35.29     11.85 o 
 -10   5   3      210.32      224.75     20.86 o 
  -9   5   3      451.75      467.35     52.17 o 
  -8   5   3     1545.86     1524.80     31.06 o 
  -7   5   3     2459.07     2452.47     37.67 o 
  -6   5   3     1073.10     1072.00     23.84 o 
  -5   5   3     1274.93     1283.58     24.64 o 
  -4   5   3     1120.67     1121.87     50.41 o 
  -3   5   3      755.40      760.68     13.04 o 
  -2   5   3     2048.51     2061.49     47.83 o 
  -1   5   3        2.68        3.97      3.44 o 
   0   5   3     1056.20     1069.69     19.68 o 
   1   5   3      131.64      122.19      7.08 o 
   2   5   3     1060.46     1040.87     42.83 o 
   3   5   3     1886.99     1944.52     42.53 o 
   4   5   3     1596.33     1637.90     41.80 o 
   5   5   3      694.97      684.80     28.56 o 
   6   5   3      512.42      516.33     26.46 o 
   7   5   3      555.87      512.13     27.45 o 
   8   5   3      497.22      451.85     54.05 o 
   9   5   3        2.28        0.00     11.50 o 
  10   5   3      146.46      127.78     16.77 o 
  11   5   3       13.39       15.67     11.21 o 
  12   5   3        6.61        2.03     11.23 o 
 -13   6   3       57.65       61.55     17.46 o 
 -12   6   3       45.57       53.97     15.18 o 
 -11   6   3       11.32        9.79     10.26 o 
 -10   6   3        0.16       -1.98      8.01 o 
  -9   6   3       13.56        9.23      5.78 o 
  -8   6   3       33.52       42.01      7.09 o 
  -7   6   3       14.18       22.44      5.87 o 
  -6   6   3      116.41      119.15      8.88 o 
  -5   6   3        0.37       -1.67      4.25 o 
  -4   6   3       68.00       61.62      6.56 o 
  -3   6   3      272.86      286.18      8.99 o 
  -2   6   3       38.16       56.88      4.91 o 
  -1   6   3     1340.56     1364.06     20.49 o 
   0   6   3       45.85       49.82      6.89 o 
   1   6   3      747.82      764.97     32.10 o 
   2   6   3       39.56       34.60      7.66 o 
   3   6   3      727.48      758.64     27.50 o 
   4   6   3      166.52      189.14     23.44 o 
   5   6   3       12.76       21.14     10.98 o 
   6   6   3        9.09       12.41      9.10 o 
   7   6   3      131.85      123.84     15.26 o 
   8   6   3       62.75       62.05     12.65 o 
   9   6   3       10.28       12.45      9.60 o 
  10   6   3       15.27       21.20     10.75 o 
  11   6   3        2.99        4.92     10.06 o 
  12   6   3       66.77       75.08     16.89 o 
 -13   7   3        3.36        9.89     15.91 o 
 -12   7   3       22.18       28.50     14.22 o 
 -11   7   3      191.21      226.06     22.22 o 
 -10   7   3      202.77      216.83     21.20 o 
  -9   7   3      102.09      106.36     10.41 o 
  -8   7   3      354.84      362.13     16.41 o 
  -7   7   3      382.58      362.11     15.47 o 
  -6   7   3      571.09      561.04     18.34 o 
  -5   7   3     1994.55     1967.16     32.48 o 
  -4   7   3      989.88      944.67     26.11 o 
  -3   7   3     5709.69     5901.14     43.42 o 
  -2   7   3     2862.62     3001.50     40.47 o 
  -1   7   3       74.11       67.35      5.48 o 
   0   7   3     1183.05     1210.78     18.96 o 
   1   7   3     1590.01     1332.79    438.33 o 
   2   7   3     2306.35     2312.10     47.37 o 
   3   7   3        1.98        3.14      6.61 o 
   4   7   3      112.38      105.56     12.37 o 
   5   7   3       80.57       82.30     14.67 o 
   6   7   3      350.16      317.00     22.04 o 
   7   7   3       55.00       71.94     27.92 o 
   8   7   3     1551.56     1509.93     68.18 o 
   9   7   3      761.78      701.28     36.53 o 
  10   7   3       26.06       18.67     11.17 o 
  11   7   3        8.74       16.54     11.72 o 
  12   7   3       93.23      104.73     19.74 o 
 -12   8   3        0.39       11.22     13.58 o 
 -11   8   3        2.42        5.52     11.10 o 
 -10   8   3        6.89        8.61      9.49 o 
  -9   8   3       60.00       62.34      8.86 o 
  -8   8   3      566.76      537.32     20.00 o 
  -7   8   3        2.62        5.12      5.38 o 
  -6   8   3        0.28        3.53      5.25 o 
  -5   8   3       12.77       15.87      5.52 o 
  -4   8   3       58.28       62.21      7.14 o 
  -3   8   3       84.64       92.89      7.56 o 
  -2   8   3       31.38       23.67      6.85 o 
  -1   8   3       78.81       71.42      9.14 o 
   0   8   3        3.04        3.38      3.20 o 
   1   8   3      305.16      269.06     33.91 o 
   2   8   3        5.07        2.50      4.00 o 
   3   8   3      247.51      249.27     14.25 o 
   4   8   3       14.58       13.45      6.08 o 
   5   8   3        2.40        2.93      6.90 o 
   6   8   3       66.47       59.12     12.84 o 
   7   8   3        0.40        5.32      8.09 o 
   8   8   3        2.81        7.49      8.79 o 
   9   8   3       93.38      108.49     16.88 o 
  10   8   3        8.01        8.90      9.46 o 
  11   8   3        0.51      -10.45      9.99 o 
 -12   9   3        0.55       -8.20     15.73 o 
 -11   9   3      223.80      232.23     33.88 o 
 -10   9   3       58.14       62.45     13.41 o 
  -9   9   3       13.62        9.53      7.79 o 
  -8   9   3      156.51      159.84     14.16 o 
  -7   9   3      456.08      476.85     32.29 o 
  -6   9   3     1429.20     1359.96     34.82 o 
  -5   9   3      527.77      560.77     22.13 o 
  -4   9   3     2200.30     2061.87    176.55 o 
  -3   9   3     1413.57     1164.58     89.53 o 
  -2   9   3     1169.46     1190.29     23.73 o 
  -1   9   3      525.84      535.47     16.21 o 
   0   9   3      303.06      285.24     12.15 o 
   1   9   3      319.81      317.44     20.92 o 
   2   9   3      737.82      695.95     19.01 o 
   3   9   3      105.92      101.85     10.18 o 
   4   9   3      549.10      546.23     21.69 o 
   5   9   3        5.75        7.97      7.87 o 
   6   9   3      213.37      199.03     18.47 o 
   7   9   3      236.69      232.78     20.82 o 
   8   9   3      309.94      311.31     25.45 o 
   9   9   3      115.30      109.61     20.06 o 
  10   9   3       89.15       97.82     17.67 o 
  11   9   3        0.45       -1.13     11.47 o 
 -11  10   3       56.42       89.11     25.06 o 
 -10  10   3        0.05        3.23      8.30 o 
  -9  10   3       88.96       87.49     12.04 o 
  -8  10   3       23.32       18.89      8.24 o 
  -7  10   3        0.30        3.52      6.52 o 
  -6  10   3      103.33       88.14     10.98 o 
  -5  10   3      254.49      203.00     50.98 o 
  -4  10   3       11.92        7.57      6.18 o 
  -3  10   3       45.03       35.57      7.43 o 
  -2  10   3        0.10        4.20      4.27 o 
  -1  10   3       67.05       66.17      7.19 o 
   0  10   3      615.79      451.86    162.10 o 
   1  10   3       71.37       73.20      7.33 o 
   2  10   3      128.20      132.55      9.22 o 
   3  10   3      186.95      175.99     13.41 o 
   4  10   3      131.30      121.17     11.59 o 
   5  10   3        1.41        8.98      8.13 o 
   6  10   3       50.12       45.22     11.08 o 
   7  10   3        0.25       -3.50      8.15 o 
   8  10   3       86.30       91.23     15.23 o 
   9  10   3      235.75      244.39     24.43 o 
  10  10   3        7.85       -5.36      9.96 o 
  11  10   3       49.93       72.09     18.82 o 
 -10  11   3        1.16        9.98     11.92 o 
  -9  11   3      625.91      668.99     36.72 o 
  -8  11   3      678.28      634.32     34.28 o 
  -7  11   3      773.90      805.46     38.28 o 
  -6  11   3      178.02      152.83     17.42 o 
  -5  11   3      877.44      892.60     38.70 o 
  -4  11   3      416.50      393.47     25.37 o 
  -3  11   3      195.16      188.33     18.08 o 
  -2  11   3      183.69      186.47     17.80 o 
  -1  11   3      923.54      933.07     28.20 o 
   0  11   3      655.30      646.79     23.74 o 
   1  11   3       31.11       37.31      7.88 o 
   2  11   3      674.87      660.22     24.70 o 
   3  11   3      199.31      203.53     14.56 o 
   4  11   3      897.81      918.67     29.88 o 
   5  11   3        4.14       12.12      8.81 o 
   6  11   3      175.77      188.25     23.26 o 
   7  11   3      143.81      148.27     18.29 o 
   8  11   3        1.91       -9.25      8.77 o 
   9  11   3       83.04       80.56     16.36 o 
  10  11   3        2.02       10.29     12.28 o 
 -10  12   3        0.12       -4.39     11.94 o 
  -9  12   3        4.75        0.91     10.72 o 
  -8  12   3       20.90       24.31     11.28 o 
  -7  12   3       28.08       28.40     10.43 o 
  -6  12   3        3.66        3.44      7.94 o 
  -5  12   3       38.59       28.57     10.18 o 
  -4  12   3        5.47        9.37      8.02 o 
  -3  12   3      123.51      114.53     15.89 o 
  -2  12   3      504.07      492.07     28.85 o 
  -1  12   3      145.37       89.78     45.80 o 
   0  12   3       47.34       44.14      8.58 o 
   1  12   3       83.60       92.02     10.98 o 
   2  12   3        4.89        4.36      6.68 o 
   3  12   3       40.56       35.52      8.52 o 
   4  12   3       19.54       23.37      9.89 o 
   5  12   3        6.02        5.59      8.79 o 
   6  12   3       58.33       49.06     12.52 o 
   7  12   3       54.85       44.32     12.81 o 
   8  12   3       20.50       19.50     12.28 o 
   9  12   3      171.29      152.38     20.71 o 
  10  12   3       84.78       79.80     18.73 o 
 -10  13   3      107.74      110.04     21.04 o 
  -9  13   3      553.01      601.80     38.03 o 
  -8  13   3      159.79      171.06     21.30 o 
  -7  13   3       15.21       28.39     11.85 o 
  -6  13   3       21.47       30.88     11.08 o 
  -5  13   3      231.75      263.63     23.73 o 
  -4  13   3      216.41      215.68     20.96 o 
  -3  13   3      140.65      151.97     18.02 o 
  -2  13   3      339.16      318.70     24.81 o 
  -1  13   3      366.18      377.78     20.65 o 
   0  13   3     1020.60     1075.49     37.62 o 
   1  13   3      326.43      347.95     20.08 o 
   2  13   3      802.90      828.97     30.08 o 
   3  13   3      201.70      214.27     16.31 o 
   4  13   3      136.93      120.16     16.42 o 
   5  13   3       78.99       71.77     14.06 o 
   6  13   3      213.73      249.75     23.41 o 
   7  13   3       17.98       17.34     10.91 o 
   8  13   3       10.31       12.30     11.48 o 
   9  13   3       18.55       16.69     12.99 o 
  -9  14   3       22.52       24.33     14.95 o 
  -8  14   3        7.58        3.56     12.10 o 
  -7  14   3       39.82       33.57     13.21 o 
  -6  14   3       45.33       31.75     12.36 o 
  -5  14   3       74.29      100.02     16.63 o 
  -4  14   3       24.66       17.85     10.09 o 
  -3  14   3       39.87       30.56     10.99 o 
  -2  14   3        3.97       16.67      9.30 o 
  -1  14   3        1.41        5.79      8.07 o 
   0  14   3      166.72      184.14     15.49 o 
   1  14   3       88.13       87.99     11.99 o 
   2  14   3       38.84       39.79      8.97 o 
   3  14   3       94.28       92.39     12.16 o 
   4  14   3       17.14       14.73     10.32 o 
   5  14   3       20.60       26.28     12.16 o 
   6  14   3       84.60       82.68     16.20 o 
   7  14   3        1.52       -2.79     10.41 o 
   8  14   3        8.02        3.12     11.93 o 
   9  14   3       62.14       37.13     22.95 o 
  -9  15   3       25.56       28.40     17.08 o 
  -8  15   3       18.97       34.59     15.43 o 
  -7  15   3       98.08       88.13     18.30 o 
  -6  15   3       66.15       70.65     16.67 o 
  -5  15   3      110.41      145.12     20.18 o 
  -4  15   3      153.06      161.15     20.58 o 
  -3  15   3      348.09      340.49     27.54 o 
  -2  15   3      390.12      437.03     30.99 o 
  -1  15   3      217.65      261.83     24.50 o 
   0  15   3      214.19      225.42     18.08 o 
   1  15   3      318.97      376.12     22.76 o 
   2  15   3      230.29      242.42     18.29 o 
   3  15   3      158.62      163.34     19.41 o 
   4  15   3       56.44       56.24     24.34 o 
   5  15   3       40.17       47.96     14.87 o 
   6  15   3      218.98      215.32     23.92 o 
   7  15   3        0.64       -5.11     11.25 o 
   8  15   3       76.47       65.27     18.69 o 
  -8  16   3        0.29        0.53     15.66 o 
  -7  16   3       23.44       20.67     14.87 o 
  -6  16   3        1.60        9.21     13.58 o 
  -5  16   3        1.29       -3.74     11.32 o 
  -4  16   3       13.82       15.07     12.99 o 
  -3  16   3        1.00        9.08     11.61 o 
  -2  16   3       14.54       12.96     11.46 o 
  -1  16   3        0.34       -5.33      9.77 o 
   0  16   3        5.26       -1.79      9.88 o 
   1  16   3       49.97       47.09     11.25 o 
   2  16   3       10.58        7.46      8.53 o 
   3  16   3       12.56       15.72     11.37 o 
   4  16   3       10.05        3.99     11.52 o 
   5  16   3        0.57       -4.90     11.66 o 
   6  16   3        0.94       -1.86     13.16 o 
   7  16   3        9.37       20.26     15.19 o 
  -7  17   3      105.60      122.37     33.31 o 
  -6  17   3       73.59       88.92     20.55 o 
  -5  17   3      229.24      240.07     27.78 o 
  -4  17   3      136.44      147.11     22.87 o 
  -3  17   3       91.82      109.95     20.72 o 
  -2  17   3      265.63      305.61     30.11 o 
  -1  17   3      268.15      289.17     28.25 o 
   0  17   3      357.95      380.15     31.81 o 
   1  17   3      195.20      224.07     25.71 o 
   2  17   3       29.63       44.87     12.58 o 
   3  17   3        8.70       15.84     13.05 o 
   4  17   3       48.64       60.02     16.21 o 
   5  17   3       39.51       46.82     16.68 o 
   6  17   3        0.48      -14.23     20.37 o 
  -5  18   3        2.09       11.40     23.05 o 
  -4  18   3        0.40       -1.21     14.35 o 
  -3  18   3       31.85       29.73     16.67 o 
  -2  18   3        8.60        7.52     14.82 o 
  -1  18   3       26.34       43.45     16.92 o 
   0  18   3        3.42        2.89     14.21 o 
   1  18   3       14.02       19.61     14.80 o 
   2  18   3       10.07       14.79     14.40 o 
   3  18   3       17.16       13.74     14.94 o 
   4  18   3        7.13       14.90     23.36 o 
  -2  19   3       36.05       33.83     28.05 o 
  -1  19   3       46.06       47.65     28.52 o 
   0  19   3       48.40       51.88     27.59 o 
   1  19   3       29.38       34.86     26.15 o 
 -13   0   4       91.05      128.87     30.53 o 
 -12   0   4      151.54      158.79     30.07 o 
 -11   0   4       23.55       18.46     15.32 o 
 -10   0   4       14.77       18.31     13.25 o 
  -9   0   4       41.72       25.37     14.08 o 
  -8   0   4      308.28      296.86     31.51 o 
  -7   0   4      709.00      661.19     43.48 o 
  -6   0   4     1555.61     1606.41     66.67 o 
  -5   0   4      201.57      232.59     24.29 o 
  -4   0   4     2797.02     2762.04     73.38 o 
  -3   0   4        9.51       16.45     10.31 o 
  -2   0   4     1332.91     1203.92     21.83 o 
  -1   0   4     1430.75     1434.55     27.20 o 
   0   0   4      754.35      779.01     21.93 o 
   1   0   4        9.06       17.28      5.83 o 
   2   0   4     1023.25      977.49     37.97 o 
   3   0   4      596.88      535.33     30.38 o 
   4   0   4      588.52      573.60     33.89 o 
   5   0   4      861.25      830.51     42.92 o 
   6   0   4      132.37      133.93     20.11 o 
   7   0   4     1162.16     1142.07     56.75 o 
   8   0   4       31.90       36.92     13.87 o 
   9   0   4      672.68      711.18     49.88 o 
  10   0   4      102.71      128.10     24.81 o 
  11   0   4      201.13      182.92     30.89 o 
  12   0   4        2.21       -5.41     15.83 o 
 -13   1   4       30.99       40.72     16.40 o 
 -12   1   4        0.01       -1.13     10.91 o 
 -11   1   4       19.46       20.08     10.37 o 
 -10   1   4       93.00       94.97     14.64 o 
  -9   1   4       28.26       25.04      9.99 o 
  -8   1   4      946.52      857.76     36.31 o 
  -7   1   4      226.84      219.20     18.62 o 
  -6   1   4       47.90       46.45     10.98 o 
  -5   1   4        7.41        2.85      5.18 o 
  -4   1   4        1.80        4.93      6.34 o 
  -3   1   4       47.01       51.54      8.72 o 
  -2   1   4      184.91      173.10      8.81 o 
  -1   1   4      107.65      132.95      6.71 o 
   0   1   4        0.09        1.59      3.75 o 
   1   1   4       29.64       26.25      4.47 o 
   2   1   4      200.80      201.78     13.25 o 
   3   1   4      249.73      264.94     15.75 o 
   4   1   4        5.17       14.48      7.27 o 
   5   1   4      100.58       91.83     13.67 o 
   6   1   4       22.50       15.06      7.57 o 
   7   1   4      110.01      120.50     14.29 o 
   8   1   4        0.05        9.14      7.47 o 
   9   1   4       72.04       76.92     13.49 o 
  10   1   4        1.76        5.47      8.97 o 
  11   1   4       48.40       46.36     13.82 o 
  12   1   4       28.37       36.59     15.35 o 
 -13   2   4       57.52       77.11     18.80 o 
 -12   2   4       22.91       29.07     13.54 o 
 -11   2   4        5.41        1.46      9.07 o 
 -10   2   4        5.25       -2.43      7.02 o 
  -9   2   4      304.89      286.29     22.94 o 
  -8   2   4      631.40      624.19     31.18 o 
  -7   2   4      336.86      332.97     22.33 o 
  -6   2   4      591.50      594.62     28.77 o 
  -5   2   4       31.97       31.96      8.33 o 
  -4   2   4      342.97      332.52     26.97 o 
  -3   2   4      495.67      479.27     14.94 o 
  -2   2   4     2042.80     2005.86     29.76 o 
  -1   2   4      237.28      227.72      8.23 o 
   0   2   4       36.56       28.68      4.66 o 
   1   2   4      281.55      267.90     10.27 o 
   2   2   4     2379.71     2397.72     42.32 o 
   3   2   4     2306.71     2259.88     44.46 o 
   4   2   4     1679.46     1602.00     40.10 o 
   5   2   4      883.84      848.50     31.09 o 
   6   2   4      962.88      962.91     35.18 o 
   7   2   4      854.49      884.05     40.80 o 
   8   2   4      381.96      407.11     26.02 o 
   9   2   4      384.72      413.63     29.50 o 
  10   2   4       30.04       42.98     12.16 o 
  11   2   4       81.63       92.78     17.54 o 
  12   2   4       28.63       28.59     14.93 o 
 -13   3   4       19.32       30.50     16.00 o 
 -12   3   4        0.66      -11.04     10.10 o 
 -11   3   4       27.43       35.74     12.45 o 
 -10   3   4      232.68      231.29     28.31 o 
  -9   3   4      160.15      144.93     17.07 o 
  -8   3   4      290.46      279.35     16.61 o 
  -7   3   4      286.59      290.05     16.47 o 
  -6   3   4      375.99      408.05     24.35 o 
  -5   3   4      144.45      132.41     18.54 o 
  -4   3   4       49.46       46.81      6.73 o 
  -3   3   4       12.71       11.70      5.23 o 
  -2   3   4        6.82        8.27      5.02 o 
  -1   3   4      440.12      468.95     11.40 o 
   0   3   4      224.66      215.81      9.77 o 
   1   3   4     1651.71     1710.24     25.13 o 
   2   3   4     1208.57     1218.51     30.88 o 
   3   3   4       69.81       66.72      9.94 o 
   4   3   4      183.05      177.52     14.32 o 
   5   3   4       59.60       58.14     10.21 o 
   6   3   4       11.26       14.62      7.62 o 
   7   3   4      332.40      294.51     21.35 o 
   8   3   4       41.44       30.20      9.65 o 
   9   3   4        0.14       -0.12      7.96 o 
  10   3   4        1.42       -1.60      8.32 o 
  11   3   4        3.24       -2.13     10.79 o 
  12   3   4        2.81       -1.59     12.97 o 
 -13   4   4        7.21        9.49     14.97 o 
 -12   4   4       13.52       16.63     12.68 o 
 -11   4   4      102.81      128.60     18.23 o 
 -10   4   4      386.29      421.39     28.32 o 
  -9   4   4      150.89      154.33     23.85 o 
  -8   4   4      261.20      285.30     17.26 o 
  -7   4   4      149.09      145.35     12.60 o 
  -6   4   4       80.94       76.96     15.57 o 
  -5   4   4       35.14       32.98      8.87 o 
  -4   4   4      180.41      170.76     10.64 o 
  -3   4   4      508.77      552.71     17.60 o 
  -2   4   4     2742.35     2888.84     49.21 o 
  -1   4   4      291.47      313.42     13.59 o 
   0   4   4     2605.44     2613.89     30.39 o 
   1   4   4     2754.02     2773.35     32.78 o 
   2   4   4     1660.58     1676.32     36.95 o 
   3   4   4     2412.59     2488.91     48.72 o 
   4   4   4     1063.85     1015.40     32.82 o 
   5   4   4     2069.89     2039.27     49.20 o 
   6   4   4      572.06      534.96     26.69 o 
   7   4   4      395.37      368.57     23.56 o 
   8   4   4      284.35      311.53     48.40 o 
   9   4   4      409.01      432.46     28.51 o 
  10   4   4      127.35      130.50     18.54 o 
  11   4   4      250.87      296.30     27.42 o 
  12   4   4       69.06       85.09     27.95 o 
 -13   5   4        3.61        4.93     15.19 o 
 -12   5   4       75.70      102.12     18.52 o 
 -11   5   4       14.70        5.94     10.28 o 
 -10   5   4       54.16       51.80     12.44 o 
  -9   5   4      400.78      378.51     25.86 o 
  -8   5   4      853.26      773.88     27.78 o 
  -7   5   4      234.84      221.66     15.15 o 
  -6   5   4      142.71      146.03     12.53 o 
  -5   5   4       48.10       38.92      6.27 o 
  -4   5   4      166.45      138.33      9.92 o 
  -3   5   4      131.15      137.42      9.99 o 
  -2   5   4      114.31      106.97      8.99 o 
  -1   5   4      413.44      411.43     15.68 o 
   0   5   4       75.03       83.29      6.71 o 
   1   5   4       64.25       55.92      6.29 o 
   2   5   4      216.00      218.43     12.37 o 
   3   5   4       44.68       64.21     10.17 o 
   4   5   4      103.63      116.13     14.96 o 
   5   5   4        5.64        2.93      6.63 o 
   6   5   4       36.96       35.06      9.53 o 
   7   5   4       17.96       20.42      8.64 o 
   8   5   4        2.79        1.87      7.59 o 
   9   5   4        8.98        0.61      7.73 o 
  10   5   4       22.46       21.25     11.61 o 
  11   5   4       41.53       46.26     15.02 o 
 -12   6   4       35.63       34.91     20.21 o 
 -11   6   4      139.80      131.17     18.78 o 
 -10   6   4      231.54      250.89     22.49 o 
  -9   6   4       10.44       13.84      7.45 o 
  -8   6   4        6.29        0.29      6.56 o 
  -7   6   4      384.15      378.97     19.54 o 
  -6   6   4       13.66       12.59      6.82 o 
  -5   6   4      470.86      440.92     16.36 o 
  -4   6   4      437.33      431.22     20.09 o 
  -3   6   4      194.02      183.20     11.30 o 
  -2   6   4      208.60      186.49     11.42 o 
  -1   6   4      494.47      488.56     20.84 o 
   0   6   4     3655.51     3664.38     48.59 o 
   1   6   4      570.77      586.43     19.71 o 
   2   6   4      537.84      463.54     71.78 o 
   3   6   4      213.57      185.38     15.17 o 
   4   6   4      629.10      585.75     59.94 o 
   5   6   4      779.26      729.39     31.93 o 
   6   6   4      122.07      133.91     15.77 o 
   7   6   4      256.44      260.80     20.92 o 
   8   6   4      141.76      171.70     18.45 o 
   9   6   4      168.10      159.20     18.85 o 
  10   6   4      174.80      199.10     22.01 o 
  11   6   4      187.84      185.20     23.05 o 
 -12   7   4       14.51       29.07     15.87 o 
 -11   7   4        0.96        7.96     12.10 o 
 -10   7   4        0.07        1.74      9.14 o 
  -9   7   4        0.33       -2.75      6.95 o 
  -8   7   4       86.71       76.41     10.83 o 
  -7   7   4       19.17       24.73      7.63 o 
  -6   7   4       47.34       52.78      7.72 o 
  -5   7   4        2.99        6.26      5.57 o 
  -4   7   4        0.29       -1.35      5.05 o 
  -3   7   4      121.86      114.98      8.48 o 
  -2   7   4      273.11      259.15     12.00 o 
  -1   7   4        1.09        0.23      5.21 o 
   0   7   4       45.89       55.83      6.53 o 
   1   7   4      181.73      177.60      9.72 o 
   2   7   4       13.77       12.24      4.50 o 
   3   7   4       87.00       79.62     16.68 o 
   4   7   4      128.63      128.85     14.46 o 
   5   7   4        1.69       -2.18      6.87 o 
   6   7   4        6.39        4.25      7.65 o 
   7   7   4       77.14       83.70     19.39 o 
   8   7   4       45.47       43.37      9.46 o 
   9   7   4       21.01       37.36     12.14 o 
  10   7   4        0.77       -5.68     10.29 o 
  11   7   4        1.06       -1.91     11.87 o 
 -12   8   4       30.65       38.06     22.90 o 
 -11   8   4       74.95       91.38     18.16 o 
 -10   8   4        4.04       -1.45      9.06 o 
  -9   8   4        5.18        6.92      7.94 o 
  -8   8   4        1.89        0.32      7.28 o 
  -7   8   4      128.52      118.94     19.65 o 
  -6   8   4      481.88      518.56     19.22 o 
  -5   8   4      495.55      494.69     21.92 o 
  -4   8   4      945.90      919.35     39.21 o 
  -3   8   4      332.71      312.32     13.51 o 
  -2   8   4      108.01      110.44      8.66 o 
  -1   8   4      394.29      375.70     14.32 o 
   0   8   4      919.55      951.13     22.13 o 
   1   8   4      929.77      937.75     19.29 o 
   2   8   4      207.33      168.30     53.43 o 
   3   8   4       34.74       28.33      8.73 o 
   4   8   4      137.24      128.86     14.55 o 
   5   8   4      112.73      128.66     15.72 o 
   6   8   4      135.29      137.35     16.15 o 
   7   8   4      402.38      448.22     29.40 o 
   8   8   4      525.35      497.78     31.31 o 
   9   8   4      141.53      148.43     19.81 o 
  10   8   4       50.88       50.31     14.57 o 
  11   8   4       86.22       87.26     27.33 o 
 -12   9   4        0.70       11.60     23.93 o 
 -11   9   4        0.62        3.35     16.86 o 
 -10   9   4        0.70        3.04     15.26 o 
  -9   9   4       23.40       28.21     13.56 o 
  -8   9   4      301.60      308.93     24.56 o 
  -7   9   4      242.96      237.30     16.56 o 
  -6   9   4        1.10        1.46      6.35 o 
  -5   9   4        0.00        6.59      6.12 o 
  -4   9   4        0.78        3.92     10.93 o 
  -3   9   4       33.28       32.14      7.34 o 
  -2   9   4       21.43       21.56      6.74 o 
  -1   9   4        0.01       -3.54      5.33 o 
   0   9   4        6.92        9.21      6.24 o 
   1   9   4       70.01       75.48      7.81 o 
   2   9   4       41.94       49.08      6.77 o 
   3   9   4        7.23       10.22      5.14 o 
   4   9   4       56.52       63.49      9.45 o 
   5   9   4        2.15        4.31      7.80 o 
   6   9   4       19.13       18.56     14.13 o 
   7   9   4        8.19        1.99      8.02 o 
   8   9   4        0.40       -1.47      9.06 o 
   9   9   4        2.77       -7.03      9.88 o 
  10   9   4       27.13       29.77     13.95 o 
 -11  10   4       86.93       58.69     23.77 o 
 -10  10   4       62.02       92.03     17.51 o 
  -9  10   4      206.37      207.61     21.94 o 
  -8  10   4       16.38       19.95     10.66 o 
  -7  10   4      173.68      165.81     14.86 o 
  -6  10   4       59.63       60.79     10.23 o 
  -5  10   4      183.44      195.91     14.99 o 
  -4  10   4      347.69      342.82     24.39 o 
  -3  10   4      349.03      315.80     22.72 o 
  -2  10   4      454.35      512.78     28.41 o 
  -1  10   4      874.46      880.94    192.36 o 
   0  10   4      975.30      982.06     37.84 o 
   1  10   4     1602.84     1631.13    175.75 o 
   2  10   4      504.72      487.67     39.83 o 
   3  10   4      146.82      152.90     10.78 o 
   4  10   4      171.07      177.78     14.19 o 
   5  10   4      143.02      149.59     17.18 o 
   6  10   4      399.69      396.37     27.13 o 
   7  10   4      259.64      268.43     24.07 o 
   8  10   4      170.87      154.49     20.12 o 
   9  10   4      277.12      260.38     25.81 o 
  10  10   4      180.41      183.64     24.62 o 
 -10  11   4      111.67      106.34     27.18 o 
  -9  11   4      120.74      116.50     27.23 o 
  -8  11   4       17.54       18.77     17.22 o 
  -7  11   4        5.06        1.88      9.02 o 
  -6  11   4        6.02        9.55      9.23 o 
  -5  11   4       34.12       35.39     10.41 o 
  -4  11   4       28.61       32.15     10.04 o 
  -3  11   4       33.50       35.68      9.92 o 
  -2  11   4      416.87      414.83     26.66 o 
  -1  11   4      187.76      199.10     19.12 o 
   0  11   4        7.72       -0.20      7.42 o 
   1  11   4      155.84      146.89     16.57 o 
   2  11   4      112.66      105.97     11.92 o 
   3  11   4       14.70       15.86      7.48 o 
   4  11   4        0.10        4.46      6.68 o 
   5  11   4       20.04       15.60      9.85 o 
   6  11   4       33.46       21.96     10.88 o 
   7  11   4        8.10       15.94     11.20 o 
   8  11   4       11.27       21.17     12.58 o 
   9  11   4       55.26       63.68     16.97 o 
 -10  12   4       36.35       50.07     24.91 o 
  -9  12   4      200.63      220.21     35.79 o 
  -8  12   4       67.23       71.73     15.74 o 
  -7  12   4      203.12      225.57     22.66 o 
  -6  12   4        0.66        5.21      9.01 o 
  -5  12   4       29.05       41.97     11.67 o 
  -4  12   4       15.74       19.07     10.19 o 
  -3  12   4      107.52      123.62     16.41 o 
  -2  12   4      205.26      250.46     21.78 o 
  -1  12   4      248.34      251.41     22.05 o 
   0  12   4       83.10       84.50     14.01 o 
   1  12   4       96.22       94.83     14.40 o 
   2  12   4      876.90      913.58     31.74 o 
   3  12   4      779.95      784.61     29.53 o 
   4  12   4      738.69      723.65     35.87 o 
   5  12   4      502.33      515.47     31.68 o 
   6  12   4      587.64      561.10     34.21 o 
   7  12   4      250.60      241.02     24.47 o 
   8  12   4       14.81       21.33     13.22 o 
   9  12   4       86.18       99.84     20.10 o 
  -9  13   4        0.48        4.13     17.89 o 
  -8  13   4       90.94       81.30     17.48 o 
  -7  13   4      161.93      172.73     21.76 o 
  -6  13   4        2.05        0.55      9.49 o 
  -5  13   4        8.18       16.78      9.95 o 
  -4  13   4        2.90        8.49      8.77 o 
  -3  13   4        3.12        6.43      8.66 o 
  -2  13   4       30.75       34.08     10.88 o 
  -1  13   4       76.57       77.68     14.60 o 
   0  13   4       74.83       78.99     13.96 o 
   1  13   4       71.29       64.01     13.00 o 
   2  13   4      156.44      139.26     17.50 o 
   3  13   4        3.27        3.84      7.71 o 
   4  13   4       50.27       56.07     13.59 o 
   5  13   4        0.00       -0.40     10.05 o 
   6  13   4        1.51        6.44     11.52 o 
   7  13   4        2.23       -5.66     10.48 o 
   8  13   4        0.33        7.69     12.60 o 
  -9  14   4        0.42      -10.42     22.84 o 
  -8  14   4      109.82      136.63     21.71 o 
  -7  14   4      139.47      159.33     22.48 o 
  -6  14   4      151.52      159.52     21.46 o 
  -5  14   4      114.20      107.13     17.64 o 
  -4  14   4       53.27       65.62     14.52 o 
  -3  14   4       18.95       24.99     11.27 o 
  -2  14   4       70.44       98.59     23.44 o 
  -1  14   4       73.92       76.39     14.85 o 
   0  14   4       10.22       15.64     10.77 o 
   1  14   4       54.95       67.08     13.98 o 
   2  14   4      198.44      205.76     21.94 o 
   3  14   4      324.12      341.02     21.53 o 
   4  14   4      163.86      169.38     21.11 o 
   5  14   4      247.72      264.22     29.68 o 
   6  14   4      122.56      165.20     22.21 o 
   7  14   4       54.57       60.31     16.60 o 
   8  14   4       43.13       47.29     24.13 o 
  -8  15   4       15.49       11.24     16.00 o 
  -7  15   4        4.06       -7.97     13.88 o 
  -6  15   4       57.47       60.09     17.27 o 
  -5  15   4        1.69        1.62     12.39 o 
  -4  15   4        1.44       -1.49     10.95 o 
  -3  15   4        0.27        7.61     11.96 o 
  -2  15   4        9.83       10.11     12.07 o 
  -1  15   4       10.27        7.83     11.61 o 
   0  15   4        2.90        2.71     11.26 o 
   1  15   4        1.68       -4.55     10.31 o 
   2  15   4       47.46       58.01     14.74 o 
   3  15   4       23.21       15.78     17.12 o 
   4  15   4        6.83        9.95     12.15 o 
   5  15   4       66.11       69.72     24.91 o 
   6  15   4       53.52       54.97     17.34 o 
   7  15   4        4.42       -6.70     17.07 o 
  -7  16   4       40.41       46.00     25.73 o 
  -6  16   4       61.78       82.48     19.81 o 
  -5  16   4      131.18      140.54     23.16 o 
  -4  16   4       52.86       57.33     17.43 o 
  -3  16   4      125.45      130.54     21.46 o 
  -2  16   4       87.07       99.79     19.39 o 
  -1  16   4        5.38       11.41     13.07 o 
   0  16   4       54.45       79.83     18.03 o 
   1  16   4      120.45      133.30     21.32 o 
   2  16   4      129.76      139.34     21.17 o 
   3  16   4      169.01      179.05     33.37 o 
   4  16   4       42.14       38.26     22.33 o 
   5  16   4       53.87       64.00     18.38 o 
   6  16   4       76.40       72.40     27.59 o 
  -5  17   4        0.07        1.08     22.33 o 
  -4  17   4       14.59       15.54     16.12 o 
  -3  17   4        1.90        7.21     15.61 o 
  -2  17   4        7.80       16.92     15.69 o 
  -1  17   4        0.76       -3.01     13.23 o 
   0  17   4       78.02       74.78     19.70 o 
   1  17   4        7.39       11.89     15.30 o 
   2  17   4       34.04       32.55     17.64 o 
   3  17   4        3.83        2.53     20.06 o 
  -2  18   4      186.82      215.90     29.89 o 
  -1  18   4      105.32      134.65     24.59 o 
   0  18   4      124.20      162.51     25.44 o 
   1  18   4       31.27       37.48     18.48 o 
 -12   1   5       67.24       62.91     16.62 o 
 -11   1   5       47.85       40.82     14.58 o 
 -10   1   5       36.49       30.92     12.24 o 
  -9   1   5      161.22      153.85     18.25 o 
  -8   1   5      132.53      133.89     16.32 o 
  -7   1   5      252.53      259.57     21.71 o 
  -6   1   5      287.15      289.35     21.22 o 
  -5   1   5      168.03      176.00     15.95 o 
  -4   1   5      222.07      212.38     18.64 o 
  -3   1   5      337.95      334.03     19.89 o 
  -2   1   5     1509.39     1506.95     40.21 o 
  -1   1   5      509.45      487.67     22.94 o 
   0   1   5      117.00      116.60     12.14 o 
   1   1   5      136.49      128.91      8.33 o 
   2   1   5        1.96        5.81      4.52 o 
   3   1   5        5.34        2.60      7.30 o 
   4   1   5      275.31      297.56     18.82 o 
   5   1   5      179.70      186.95     16.33 o 
   6   1   5      190.02      195.68     17.45 o 
   7   1   5      303.06      298.21     22.26 o 
   8   1   5      454.88      472.86     29.36 o 
   9   1   5      867.15      861.24     41.52 o 
  10   1   5      203.58      211.23     23.81 o 
  11   1   5       86.68      102.73     20.09 o 
 -12   2   5        0.01       -2.47     11.92 o 
 -11   2   5        3.34        2.95     10.97 o 
 -10   2   5        0.04       -3.34      9.54 o 
  -9   2   5      119.15      114.57     16.70 o 
  -8   2   5       65.81       69.33     13.35 o 
  -7   2   5      256.64      246.30     21.20 o 
  -6   2   5       12.16       15.35      8.80 o 
  -5   2   5       40.57       33.80      9.20 o 
  -4   2   5       45.90       39.84      8.81 o 
  -3   2   5      110.48      105.17     12.38 o 
  -2   2   5        0.09       -0.63      5.86 o 
  -1   2   5      177.32      199.75     15.40 o 
   0   2   5       24.20       24.45      6.00 o 
   1   2   5      344.91      341.78     15.34 o 
   2   2   5      260.13      252.42     11.64 o 
   3   2   5        0.85        0.42      6.74 o 
   4   2   5        0.06       -1.10      6.15 o 
   5   2   5      242.13      256.28     18.90 o 
   6   2   5      167.58      141.67     15.44 o 
   7   2   5      149.03      125.50     15.53 o 
   8   2   5      140.46      138.90     17.10 o 
   9   2   5        0.62        5.52     11.37 o 
  10   2   5      211.26      241.91     25.02 o 
  11   2   5       36.96       54.35     16.84 o 
 -12   3   5       81.34       82.16     18.18 o 
 -11   3   5      169.05      159.97     21.11 o 
 -10   3   5      180.30      184.50     21.30 o 
  -9   3   5       64.41       77.34     14.59 o 
  -8   3   5        0.74        2.97      6.32 o 
  -7   3   5        0.75        1.06      8.69 o 
  -6   3   5      183.09      172.20     17.01 o 
  -5   3   5       91.23       84.14     11.85 o 
  -4   3   5      148.54      160.47     15.02 o 
  -3   3   5        4.17        0.85      6.22 o 
  -2   3   5       43.87       47.24      9.02 o 
  -1   3   5      569.32      551.56     18.88 o 
   0   3   5        9.49       12.50      6.16 o 
   1   3   5       22.66       19.32      5.78 o 
   2   3   5      109.89      115.81      8.47 o 
   3   3   5      550.87      536.07     23.78 o 
   4   3   5      158.52      152.10     14.48 o 
   5   3   5      213.30      216.28     17.47 o 
   6   3   5      201.28      184.33     17.11 o 
   7   3   5        3.09        1.25      8.59 o 
   8   3   5       49.34       66.02     13.17 o 
   9   3   5      116.77      144.74     19.25 o 
  10   3   5      435.09      464.41     33.30 o 
  11   3   5       77.37       82.82     19.46 o 
 -12   4   5       12.32       11.88     14.20 o 
 -11   4   5        2.38        3.91     11.77 o 
 -10   4   5       18.20       18.90     12.76 o 
  -9   4   5       11.42       12.95     10.00 o 
  -8   4   5      278.09      263.67     17.75 o 
  -7   4   5      107.33       98.38     11.51 o 
  -6   4   5       44.51       47.67     11.30 o 
  -5   4   5       48.48       42.58     10.06 o 
  -4   4   5       14.13        8.42      6.78 o 
  -3   4   5      173.33      178.34     17.46 o 
  -2   4   5       47.23       52.19      9.35 o 
  -1   4   5      136.38      146.56     10.87 o 
   0   4   5      146.75      135.28     20.55 o 
   1   4   5       51.83       55.86      7.84 o 
   2   4   5      194.77      185.89     14.29 o 
   3   4   5       27.83       39.66      9.20 o 
   4   4   5        0.36        5.77      7.49 o 
   5   4   5        1.06        1.17      7.21 o 
   6   4   5       13.50       13.94      8.24 o 
   7   4   5       23.54       23.97      9.75 o 
   8   4   5      294.41      299.51     23.83 o 
   9   4   5        3.17       -0.20      9.91 o 
  10   4   5        0.16        6.66     11.96 o 
  11   4   5       43.41       53.58     25.27 o 
 -12   5   5      171.30      197.65     25.22 o 
 -11   5   5       83.56       92.64     18.23 o 
 -10   5   5      211.57      233.14     23.58 o 
  -9   5   5      120.04      143.04     18.17 o 
  -8   5   5      444.30      457.68     23.29 o 
  -7   5   5      103.95      109.42     12.17 o 
  -6   5   5       83.52       81.27     10.71 o 
  -5   5   5       63.91       61.83     12.33 o 
  -4   5   5        1.86        7.73      7.36 o 
  -3   5   5       66.84       70.17     10.89 o 
  -2   5   5        8.09        3.57      5.33 o 
  -1   5   5       45.12       45.77      7.38 o 
   0   5   5        3.20        7.24      5.17 o 
   1   5   5      105.38      100.78      9.52 o 
   2   5   5      598.52      561.84     20.64 o 
   3   5   5     1097.31     1078.26     28.40 o 
   4   5   5      197.92      205.70     16.86 o 
   5   5   5      431.52      439.62     25.08 o 
   6   5   5       44.35       52.45     11.19 o 
   7   5   5      359.55      409.14     41.29 o 
   8   5   5      110.33      131.13     17.46 o 
   9   5   5        1.34       -1.79     10.54 o 
  10   5   5       21.44       18.09     13.28 o 
 -12   6   5       34.23       43.16     23.98 o 
 -11   6   5        6.18        8.93     12.73 o 
 -10   6   5        1.12       -1.10     10.37 o 
  -9   6   5      124.95      119.25     13.68 o 
  -8   6   5        8.61        6.62      7.36 o 
  -7   6   5       88.64       84.86     11.46 o 
  -6   6   5       31.88       24.46      7.89 o 
  -5   6   5       48.92       45.12      8.42 o 
  -4   6   5       42.10       37.41      9.22 o 
  -3   6   5        7.59        1.00      6.17 o 
  -2   6   5        1.67        1.71      5.30 o 
  -1   6   5      140.12      138.51     11.00 o 
   0   6   5      237.14      222.59     13.53 o 
   1   6   5      146.62      152.95     11.30 o 
   2   6   5      102.12       93.55      9.64 o 
   3   6   5       11.40       13.91      5.27 o 
   4   6   5       37.68       46.61     10.10 o 
   5   6   5       39.05       32.79      9.86 o 
   6   6   5      266.52      267.85     21.36 o 
   7   6   5       88.06       75.68     13.42 o 
   8   6   5        7.88       16.49     10.49 o 
   9   6   5        1.05        0.61     10.60 o 
  10   6   5        1.23       -8.56     11.58 o 
 -11   7   5      177.07      197.88     24.00 o 
 -10   7   5       77.71       85.80     16.89 o 
  -9   7   5      122.02      122.73     14.21 o 
  -8   7   5      357.55      359.17     21.52 o 
  -7   7   5      311.17      321.39     22.20 o 
  -6   7   5       10.07       18.78      7.66 o 
  -5   7   5      155.23      175.08     14.06 o 
  -4   7   5       60.87       55.79      8.85 o 
  -3   7   5      303.50      285.90     15.54 o 
  -2   7   5        1.25        0.06      5.60 o 
  -1   7   5       35.24       34.05      7.46 o 
   0   7   5     1176.62     1190.82     30.02 o 
   1   7   5     1393.64     1388.52     32.62 o 
   2   7   5      109.36      108.48     10.28 o 
   3   7   5        8.38       11.32      4.95 o 
   4   7   5      104.46      111.97     14.46 o 
   5   7   5      147.30      131.69     15.07 o 
   6   7   5      135.06      129.91     16.05 o 
   7   7   5      495.94      529.55     31.24 o 
   8   7   5      232.57      224.03     22.59 o 
   9   7   5       10.91        4.47     11.81 o 
  10   7   5       35.05       35.58     16.19 o 
 -11   8   5        0.28        2.06     20.58 o 
 -10   8   5       27.67       23.21     19.08 o 
  -9   8   5        4.13       -0.04      8.50 o 
  -8   8   5       74.85       55.78     10.88 o 
  -7   8   5       26.08       24.10      8.66 o 
  -6   8   5       13.86       15.98      7.70 o 
  -5   8   5       45.05       37.19      8.63 o 
  -4   8   5        6.99        1.59      6.33 o 
  -3   8   5       42.94       35.92      8.35 o 
  -2   8   5       98.63       84.05      8.60 o 
  -1   8   5      168.94      151.76     11.98 o 
   0   8   5      206.31      206.32     13.60 o 
   1   8   5        5.47        5.85      5.75 o 
   2   8   5       50.14       51.44      8.12 o 
   3   8   5        3.89        7.99      5.72 o 
   4   8   5       38.99       34.53     10.17 o 
   5   8   5       33.47       37.20     10.16 o 
   6   8   5       16.11       19.63      9.82 o 
   7   8   5       10.55        8.40      9.50 o 
   8   8   5        6.19       11.22     11.67 o 
   9   8   5        1.78      -11.52     11.32 o 
  10   8   5        2.18        1.91     20.06 o 
 -11   9   5       23.86       33.83     23.41 o 
 -10   9   5       80.92       83.18     27.23 o 
  -9   9   5       24.90       35.77     13.77 o 
  -8   9   5      293.81      297.98     25.60 o 
  -7   9   5      286.03      298.45     25.38 o 
  -6   9   5      225.21      256.16     23.28 o 
  -5   9   5        0.68       10.85      9.26 o 
  -4   9   5      254.90      270.81     21.73 o 
  -3   9   5       52.10       61.57      9.90 o 
  -2   9   5       18.66       16.36      6.99 o 
  -1   9   5      173.17      188.36     14.32 o 
   0   9   5        1.82        7.28      6.36 o 
   1   9   5      336.75      359.89     18.88 o 
   2   9   5        2.40        1.91      7.58 o 
   3   9   5      233.37      256.83     19.91 o 
   4   9   5       19.81       22.70      7.35 o 
   5   9   5      194.97      199.52     19.63 o 
   6   9   5      298.76      266.93     23.14 o 
   7   9   5      266.39      267.51     24.81 o 
   8   9   5       83.57       90.59     21.50 o 
   9   9   5       35.38       40.36     15.58 o 
 -10  10   5       17.43       22.38     23.00 o 
  -9  10   5        3.11       13.34     14.80 o 
  -8  10   5       10.93       19.08     12.34 o 
  -7  10   5        3.93        1.53      9.94 o 
  -6  10   5        6.38        6.27     10.83 o 
  -5  10   5        6.20       14.33      9.82 o 
  -4  10   5       30.04       27.83      8.79 o 
  -3  10   5       41.53       62.82      9.67 o 
  -2  10   5       14.25       14.73      7.09 o 
  -1  10   5       32.65       23.41      8.14 o 
   0  10   5      548.39      588.16     24.80 o 
   1  10   5      182.11      181.33     14.77 o 
   2  10   5        0.85        3.03      6.62 o 
   3  10   5        1.03        3.44      6.61 o 
   4  10   5       19.86       15.18      7.06 o 
   5  10   5       80.51       63.17     13.61 o 
   6  10   5       84.41       71.04     15.04 o 
   7  10   5       16.43       12.22     12.05 o 
   8  10   5       37.48       48.82     15.92 o 
   9  10   5       29.66       35.94     22.84 o 
 -10  11   5       74.00       92.93     29.45 o 
  -9  11   5      115.06      149.71     32.49 o 
  -8  11   5       13.32       11.60     19.13 o 
  -7  11   5        9.65       15.63     17.38 o 
  -6  11   5       62.34       60.49     19.44 o 
  -5  11   5      177.49      177.66     29.50 o 
  -4  11   5       43.22       48.42     11.86 o 
  -3  11   5        9.43        7.60      9.11 o 
  -2  11   5       16.37       24.38     10.66 o 
  -1  11   5       26.36       27.68     10.83 o 
   0  11   5      120.41      111.32     21.17 o 
   1  11   5       10.30       17.96      9.66 o 
   2  11   5      121.40      135.97     17.33 o 
   3  11   5      159.30      183.89     24.03 o 
   4  11   5       21.39       22.54     15.16 o 
   5  11   5       81.14       68.92     14.95 o 
   6  11   5      106.33      108.49     17.91 o 
   7  11   5       53.65       80.42     17.60 o 
   8  11   5       10.77        9.34     12.93 o 
  -9  12   5        0.18        1.86     19.54 o 
  -8  12   5       42.33       30.99     21.45 o 
  -7  12   5      105.57       94.63     26.40 o 
  -6  12   5      117.87      110.98     26.87 o 
  -5  12   5       11.05       12.32     15.01 o 
  -4  12   5       45.08       44.25     12.30 o 
  -3  12   5        8.20        9.23      8.90 o 
  -2  12   5        0.05        2.97      8.65 o 
  -1  12   5       50.07       54.66     13.10 o 
   0  12   5      123.87      120.05     16.77 o 
   1  12   5       17.99        8.25      9.21 o 
   2  12   5       29.03       32.12     11.70 o 
   3  12   5        0.41        1.04      8.73 o 
   4  12   5       26.05       24.19     16.76 o 
   5  12   5        6.15       12.48     16.40 o 
   6  12   5       84.21       63.42     16.35 o 
   7  12   5        0.99       -4.24     14.23 o 
   8  12   5       25.07       20.89     22.69 o 
  -8  13   5       12.56       11.09     21.61 o 
  -7  13   5       44.79       44.97     24.44 o 
  -6  13   5       15.90       32.90     20.68 o 
  -5  13   5      152.91      170.16     21.67 o 
  -4  13   5       12.83       18.73     11.19 o 
  -3  13   5       34.19       32.77     12.03 o 
  -2  13   5       87.07       78.06     15.30 o 
  -1  13   5       79.13       92.00     16.24 o 
   0  13   5       52.65       69.70     14.70 o 
   1  13   5      275.78      304.22     26.19 o 
   2  13   5       90.48       85.63     15.94 o 
   3  13   5       79.27       91.88     16.72 o 
   4  13   5        9.58       18.20     17.89 o 
   5  13   5       70.46       95.82     26.92 o 
   6  13   5       15.50       32.13     22.33 o 
   7  13   5       49.94       62.76     25.22 o 
  -7  14   5        6.59       -0.72     21.25 o 
  -6  14   5        4.00        9.59     19.70 o 
  -5  14   5        0.19        4.61     12.25 o 
  -4  14   5       18.84       18.05     13.34 o 
  -3  14   5       13.82        9.31     13.33 o 
  -2  14   5       46.07       50.80     15.36 o 
  -1  14   5        6.22        5.40     11.48 o 
   0  14   5       67.48       59.87     15.91 o 
   1  14   5       59.34       53.06     15.25 o 
   2  14   5       10.07        7.68     11.48 o 
   3  14   5        1.48        1.40     11.55 o 
   4  14   5        8.75       15.16     18.82 o 
   5  14   5       67.39       68.95     24.24 o 
  -5  15   5        5.44       21.63     15.79 o 
  -4  15   5       10.58       22.03     16.11 o 
  -3  15   5       94.34      106.62     21.36 o 
  -2  15   5       83.46       90.48     19.46 o 
  -1  15   5      178.76      236.42     26.70 o 
   0  15   5       85.37      103.74     20.24 o 
   1  15   5       11.43       21.69     15.10 o 
   2  15   5        0.63        4.51     13.15 o 
   3  15   5       49.64       38.93     22.33 o 
   4  15   5       24.94       29.96     22.07 o 
  -5  16   5        3.09        6.34     22.48 o 
  -4  16   5        0.91        0.62     20.52 o 
  -3  16   5        2.95        2.39     15.73 o 
  -2  16   5       22.95       34.51     16.78 o 
  -1  16   5       78.73      103.94     23.23 o 
   0  16   5        0.84        2.74     14.86 o 
   1  16   5       49.30       38.01     24.60 o 
   2  16   5       10.08       10.44     15.73 o 
   3  16   5        0.63       14.18     23.15 o 
  -2  17   5       51.36       88.75     32.49 o 
  -1  17   5       56.92       76.24     22.74 o 
   0  17   5       20.40       29.73     20.40 o 
   1  17   5       17.30        6.14     27.12 o 
 -11   0   6        4.51        0.67     19.49 o 
 -10   0   6      192.72      211.80     34.81 o 
  -9   0   6      653.07      688.52     54.62 o 
  -8   0   6       72.80       91.64     22.64 o 
  -7   0   6       88.68       64.62     19.65 o 
  -6   0   6        0.80       -4.85     10.47 o 
  -5   0   6      479.21      455.89     37.55 o 
  -4   0   6      307.79      308.31     31.05 o 
  -3   0   6      454.50      419.37     34.61 o 
  -2   0   6      511.11      475.65     35.74 o 
  -1   0   6      662.96      627.95     41.16 o 
   0   0   6       31.08       25.42     10.21 o 
   1   0   6       25.39       25.53     11.50 o 
   2   0   6       27.13       32.08     12.22 o 
   3   0   6       75.92       88.60     16.86 o 
   4   0   6       11.98       13.36     12.12 o 
   5   0   6       35.33       30.12     13.10 o 
   6   0   6      387.66      358.60     34.50 o 
   7   0   6        2.95        6.91     12.84 o 
   8   0   6        0.81        6.60     15.16 o 
   9   0   6      119.74      137.79     29.39 o 
  10   0   6      199.07      227.53     38.27 o 
 -11   1   6        0.18        9.18     14.77 o 
 -10   1   6        4.17        0.37     12.13 o 
  -9   1   6      204.28      210.21     23.60 o 
  -8   1   6       51.44       39.01     12.73 o 
  -7   1   6       13.76       10.85      8.72 o 
  -6   1   6       30.10       46.02     11.22 o 
  -5   1   6        1.91        0.05      7.03 o 
  -4   1   6       19.76       17.97      8.75 o 
  -3   1   6       51.23       53.38     10.51 o 
  -2   1   6       81.05       75.15     11.36 o 
  -1   1   6       75.91       79.92     12.03 o 
   0   1   6      431.19      385.63     22.72 o 
   1   1   6       32.13       24.00      8.15 o 
   2   1   6      251.87      235.26     18.37 o 
   3   1   6      181.22      171.07     13.07 o 
   4   1   6       12.46       10.46      8.23 o 
   5   1   6        5.08        5.27      8.02 o 
   6   1   6        4.10       -2.20      7.92 o 
   7   1   6       10.68       12.27     10.31 o 
   8   1   6       35.52       22.50     12.84 o 
   9   1   6       48.45       51.07     16.08 o 
  10   1   6       21.21       22.63     16.90 o 
 -11   2   6      115.39      111.02     20.64 o 
 -10   2   6      132.69      144.62     21.15 o 
  -9   2   6      604.95      622.04     42.47 o 
  -8   2   6      313.62      299.50     25.60 o 
  -7   2   6      448.04      463.63     43.58 o 
  -6   2   6      134.03      147.93     17.54 o 
  -5   2   6      274.56      266.19     20.82 o 
  -4   2   6      201.71      216.23     18.82 o 
  -3   2   6      468.62      448.18     25.36 o 
  -2   2   6      337.22      330.04     21.63 o 
  -1   2   6       74.29       71.94     13.67 o 
   0   2   6       50.39       64.64     10.98 o 
   1   2   6      513.37      480.04     25.55 o 
   2   2   6      597.03      585.25     28.39 o 
   3   2   6      137.82      139.48     12.17 o 
   4   2   6      226.55      231.30     26.20 o 
   5   2   6        8.90       10.83      8.68 o 
   6   2   6      126.87      125.72     15.71 o 
   7   2   6        0.60        1.53      8.66 o 
   8   2   6      128.51      124.26     18.44 o 
   9   2   6        4.60        1.18     12.69 o 
  10   2   6       32.12       41.06     18.05 o 
 -11   3   6        1.27        6.48     15.39 o 
 -10   3   6       34.95       19.66     13.83 o 
  -9   3   6       43.05       42.72     14.24 o 
  -8   3   6      140.99      149.83     19.37 o 
  -7   3   6       50.80       52.54     13.84 o 
  -6   3   6      131.47      120.67     16.08 o 
  -5   3   6        0.42        5.53      8.11 o 
  -4   3   6       30.82       23.73     11.42 o 
  -3   3   6      127.73      125.92     14.26 o 
  -2   3   6        2.18       -1.96      5.98 o 
  -1   3   6       37.55       30.19      9.13 o 
   0   3   6      334.77      331.12     21.40 o 
   1   3   6      363.43      359.09     22.31 o 
   2   3   6       66.93       69.12      9.06 o 
   3   3   6      108.79      109.51     11.14 o 
   4   3   6      172.28      154.56     22.95 o 
   5   3   6        2.95       11.48      8.89 o 
   6   3   6        7.10        9.25      8.58 o 
   7   3   6        5.74        8.88      9.61 o 
   8   3   6       54.49       56.43     14.57 o 
   9   3   6        4.71        8.64     12.79 o 
  10   3   6       13.33       10.31     22.02 o 
 -11   4   6      326.51      350.98     31.99 o 
 -10   4   6      210.74      222.78     24.98 o 
  -9   4   6       53.29       45.45     15.18 o 
  -8   4   6      252.73      259.07     19.09 o 
  -7   4   6      323.35      360.29     27.66 o 
  -6   4   6      449.02      435.64     27.91 o 
  -5   4   6      291.54      293.58     21.97 o 
  -4   4   6      209.62      234.10     19.53 o 
  -3   4   6      562.22      544.03     28.00 o 
  -2   4   6       99.23       89.71     12.77 o 
  -1   4   6      261.14      250.57     19.25 o 
   0   4   6      751.03      725.99     31.23 o 
   1   4   6     1761.50     1793.55     85.66 o 
   2   4   6      511.90      525.35     21.64 o 
   3   4   6      100.93       99.45     10.80 o 
   4   4   6      151.42      179.57     17.17 o 
   5   4   6       41.55       58.01     17.22 o 
   6   4   6        5.94        6.86      8.95 o 
   7   4   6        6.57        3.95      9.90 o 
   8   4   6      120.96      139.02     19.39 o 
   9   4   6        1.33        6.86     19.08 o 
 -11   5   6        4.31       15.73     22.64 o 
 -10   5   6       18.38       25.25     15.02 o 
  -9   5   6       17.14       17.46     12.58 o 
  -8   5   6       11.21       17.00      8.79 o 
  -7   5   6       19.76       13.25      8.74 o 
  -6   5   6       11.57       10.51      8.69 o 
  -5   5   6       36.99       34.33     10.40 o 
  -4   5   6      132.98      134.35     15.52 o 
  -3   5   6        6.17       -0.27      7.40 o 
  -2   5   6       32.43       27.20      9.39 o 
  -1   5   6       93.10       88.42     16.55 o 
   0   5   6      127.61      115.00     13.84 o 
   1   5   6        7.32        8.48      7.47 o 
   2   5   6        4.44        9.64      6.62 o 
   3   5   6       12.52       15.37      6.58 o 
   4   5   6       18.75       17.45      7.17 o 
   5   5   6        9.80       11.19     11.96 o 
   6   5   6      127.26      120.39     16.16 o 
   7   5   6       20.13        9.06     10.30 o 
   8   5   6        3.77        9.32     12.07 o 
   9   5   6        0.02       -6.54     12.51 o 
 -10   6   6       22.23       21.24     15.00 o 
  -9   6   6       31.90       38.20     11.76 o 
  -8   6   6       98.92      100.69     13.49 o 
  -7   6   6      307.56      324.58     21.33 o 
  -6   6   6      184.32      190.68     16.23 o 
  -5   6   6      438.89      442.87     27.18 o 
  -4   6   6      216.69      191.50     18.05 o 
  -3   6   6      342.21      374.81     24.05 o 
  -2   6   6       89.46       97.97     13.70 o 
  -1   6   6      552.26      551.51     27.37 o 
   0   6   6      430.51      415.56     24.30 o 
   1   6   6      148.18      124.92     11.35 o 
   2   6   6        5.69       15.56      6.81 o 
   3   6   6       73.44       75.37      9.95 o 
   4   6   6      136.95      147.63     13.13 o 
   5   6   6       62.81       59.56     18.15 o 
   6   6   6       72.07       58.94     18.77 o 
   7   6   6      125.61      112.86     17.50 o 
   8   6   6       29.88       36.55     15.01 o 
   9   6   6       35.07       44.08     16.81 o 
 -10   7   6        5.64        6.25     14.29 o 
  -9   7   6        0.21        3.37     10.04 o 
  -8   7   6        5.78        1.18      8.70 o 
  -7   7   6       12.39       18.99      9.13 o 
  -6   7   6       12.33       18.83      8.79 o 
  -5   7   6       18.84       23.11      8.17 o 
  -4   7   6        3.47        2.36      7.90 o 
  -3   7   6        0.32        5.69      8.30 o 
  -2   7   6      194.32      190.88     17.46 o 
  -1   7   6        1.04        5.32      9.64 o 
   0   7   6       61.93       53.62     10.85 o 
   1   7   6        2.35       10.11      6.33 o 
   2   7   6       14.60       23.59      7.26 o 
   3   7   6        1.43        0.60      6.08 o 
   4   7   6       49.97       37.85      8.02 o 
   5   7   6        8.37        7.27      8.77 o 
   6   7   6        1.66        0.36     13.82 o 
   7   7   6       13.56        6.70     12.37 o 
   8   7   6        8.52        8.45     14.16 o 
   9   7   6        0.26       -3.66     20.32 o 
 -10   8   6        8.06       12.17     25.47 o 
  -9   8   6       37.91       45.31     15.48 o 
  -8   8   6      180.68      194.24     23.08 o 
  -7   8   6      161.03      179.55     21.62 o 
  -6   8   6      373.87      424.34     23.97 o 
  -5   8   6      390.64      408.82     25.58 o 
  -4   8   6      373.16      369.88     20.66 o 
  -3   8   6      175.80      185.23     18.75 o 
  -2   8   6      237.63      237.22     21.66 o 
  -1   8   6      322.68      329.18     22.10 o 
   0   8   6       12.18        6.15      6.78 o 
   1   8   6      182.46      169.89     13.76 o 
   2   8   6       87.80       81.71     10.54 o 
   3   8   6       67.30       69.00     10.11 o 
   4   8   6       79.71       82.76     10.70 o 
   5   8   6       65.55       69.88     13.51 o 
   6   8   6      215.30      209.84     31.56 o 
   7   8   6      233.13      253.94     35.84 o 
   8   8   6      118.05      139.19     22.12 o 
  -9   9   6        1.58        6.05     13.24 o 
  -8   9   6        3.02        7.22     13.73 o 
  -7   9   6        4.25        4.41     11.52 o 
  -6   9   6       19.05       14.28     10.97 o 
  -5   9   6       91.53       75.67     15.36 o 
  -4   9   6       53.14       61.97     13.69 o 
  -3   9   6        4.07        8.22      9.23 o 
  -2   9   6        0.35       -1.10      7.79 o 
  -1   9   6       38.61       34.01     11.34 o 
   0   9   6       14.27       16.14      9.75 o 
   1   9   6       52.59       55.13     12.12 o 
   2   9   6        2.50        5.98      8.04 o 
   3   9   6        0.00        2.84      8.41 o 
   4   9   6       10.85       -0.10      8.51 o 
   5   9   6        1.28        1.96      9.08 o 
   6   9   6       60.08       49.04     20.73 o 
   7   9   6       44.74       29.29     21.45 o 
   8   9   6        9.72        5.36     21.40 o 
  -9  10   6       42.76       37.88     17.20 o 
  -8  10   6       48.48       33.53     15.47 o 
  -7  10   6      141.38      162.96     31.82 o 
  -6  10   6      345.69      377.34     31.12 o 
  -5  10   6      357.46      384.17     29.67 o 
  -4  10   6      318.46      300.21     25.29 o 
  -3  10   6       87.45      115.55     16.93 o 
  -2  10   6      220.88      232.27     22.39 o 
  -1  10   6      146.63      164.07     19.41 o 
   0  10   6      200.35      215.85     17.20 o 
   1  10   6      661.10      655.83     28.18 o 
   2  10   6       21.36       31.89      8.82 o 
   3  10   6        6.67        9.38      7.63 o 
   4  10   6       17.17       29.83      9.43 o 
   5  10   6       28.01       36.51     13.10 o 
   6  10   6       20.45       41.72     14.03 o 
   7  10   6       17.83       27.28     22.17 o 
  -8  11   6       12.28       15.21     20.99 o 
  -7  11   6       24.50       24.75     20.32 o 
  -6  11   6        0.11       -2.01     15.68 o 
  -5  11   6        2.39        5.93     16.55 o 
  -4  11   6        1.90        3.15     15.78 o 
  -3  11   6       21.18       19.70     16.61 o 
  -2  11   6       73.13       60.03     21.19 o 
  -1  11   6        0.07       -5.75      9.59 o 
   0  11   6       90.62       84.31     15.65 o 
   1  11   6      138.19      133.01     18.56 o 
   2  11   6        1.19        8.95     10.64 o 
   3  11   6        9.13        2.84     10.06 o 
   4  11   6       22.19       11.71     16.97 o 
   5  11   6        4.40       -5.88     16.91 o 
   6  11   6        0.94       -1.44     18.77 o 
  -7  12   6      292.53      294.94     43.32 o 
  -6  12   6      130.68      153.52     32.39 o 
  -5  12   6       32.84       37.95     21.50 o 
  -4  12   6       33.77       27.23     19.08 o 
  -3  12   6       72.34       86.07     26.87 o 
  -2  12   6       90.35      113.40     28.11 o 
  -1  12   6       29.50       51.65     15.10 o 
   0  12   6      212.02      215.98     23.28 o 
   1  12   6      315.18      327.96     28.06 o 
   2  12   6      344.51      396.61     30.79 o 
   3  12   6      120.41      147.67     21.54 o 
   4  12   6       44.17       43.47     22.38 o 
   5  12   6       37.11       38.78     22.23 o 
   6  12   6       12.32       23.82     25.58 o 
  -6  13   6        2.87       16.30     23.57 o 
  -5  13   6        4.89        2.73     18.00 o 
  -4  13   6        8.72       -1.03     15.63 o 
  -3  13   6        4.80        5.36     19.65 o 
  -2  13   6       40.94       48.47     22.95 o 
  -1  13   6      100.59      112.71     20.39 o 
   0  13   6       43.50       58.19     17.17 o 
   1  13   6       24.62       30.92     15.42 o 
   2  13   6        9.51        7.93     14.47 o 
   3  13   6       36.47       49.56     17.37 o 
   4  13   6       18.24        6.34     18.67 o 
   5  13   6        0.13        5.21     22.64 o 
  -4  14   6       35.44       25.27     25.53 o 
  -3  14   6       87.35       88.91     29.45 o 
  -2  14   6       75.18       84.18     20.54 o 
  -1  14   6      103.98      131.14     22.64 o 
   0  14   6       23.57       35.03     17.94 o 
   1  14   6       15.57       31.25     22.79 o 
   2  14   6       43.11       50.44     17.74 o 
   3  14   6       22.74       18.51     22.38 o 
  -2  15   6        1.86       33.98     26.45 o 
  -1  15   6       27.38       35.26     20.52 o 
   0  15   6        9.99       10.35     16.46 o 
   1  15   6        1.59        5.29     16.37 o 
   2  15   6       13.23       23.29     18.76 o 
  -9   1   7       74.76       75.45     18.99 o 
  -8   1   7      109.91      136.48     22.28 o 
  -7   1   7      448.82      455.40     31.86 o 
  -6   1   7      257.80      237.88     23.15 o 
  -5   1   7      424.89      399.47     42.14 o 
  -4   1   7      237.65      207.98     20.06 o 
  -3   1   7      505.00      475.56     28.41 o 
  -2   1   7      357.88      366.83     25.09 o 
  -1   1   7        1.77        2.95      7.52 o 
   0   1   7        0.74       -0.25      6.68 o 
   1   1   7      239.07      228.47     19.43 o 
   2   1   7      396.05      397.45     25.71 o 
   3   1   7      418.95      421.66     27.11 o 
   4   1   7      366.83      369.36     26.22 o 
   5   1   7      225.09      242.38     24.60 o 
   7   1   7       82.70       83.54     25.37 o 
   8   1   7      204.17      200.98     24.40 o 
  -9   2   7        0.36        8.14     14.55 o 
  -8   2   7      147.28      142.30     21.91 o 
  -7   2   7       37.40       36.79     13.50 o 
  -6   2   7      121.16      102.14     16.63 o 
  -5   2   7        1.15       -1.49      8.43 o 
  -4   2   7       63.94       63.59     12.65 o 
  -3   2   7       44.41       45.33     11.09 o 
  -2   2   7       66.04       60.17     12.39 o 
  -1   2   7       13.29       11.14      8.64 o 
   0   2   7        6.78       -0.52      7.49 o 
   1   2   7       56.91       58.06     11.45 o 
   2   2   7        0.23        1.11      6.84 o 
   3   2   7        0.08        6.55      7.67 o 
   4   2   7       40.13       45.16     11.74 o 
   5   2   7       13.44       12.12      9.87 o 
   7   2   7        0.00       -6.81     18.98 o 
   8   2   7        0.47       -3.09     19.13 o 
  -9   3   7       10.44        5.14     14.29 o 
  -8   3   7       19.26       34.25     14.88 o 
  -7   3   7       11.70        5.66     11.61 o 
  -6   3   7       57.21       66.01     14.73 o 
  -5   3   7        8.21       12.15      9.61 o 
  -4   3   7       98.08      121.32     16.18 o 
  -3   3   7      213.49      198.28     19.32 o 
  -2   3   7      337.98      337.47     24.15 o 
  -1   3   7      625.97      591.44     36.18 o 
   0   3   7      421.48      411.24     26.44 o 
   1   3   7      169.56      161.85     17.02 o 
   2   3   7      129.40      157.42     17.03 o 
   3   3   7      235.49      241.10     21.20 o 
   4   3   7       92.14       96.04     15.02 o 
   5   3   7       83.36      108.48     16.70 o 
   6   3   7      179.25      191.79     29.81 o 
   7   3   7       64.99       99.99     27.80 o 
   8   3   7       81.91      109.17     29.39 o 
  -9   4   7        3.72        7.98     15.11 o 
  -8   4   7        0.39        0.41     13.00 o 
  -7   4   7       23.18       19.06     13.17 o 
  -6   4   7        4.33       -0.16     10.02 o 
  -5   4   7        2.91       10.92      9.93 o 
  -4   4   7        1.92        7.26      8.36 o 
  -3   4   7        0.02       -1.97      8.44 o 
  -2   4   7       21.81       13.58      9.63 o 
  -1   4   7       71.42       57.46     12.03 o 
   0   4   7       54.75       60.58     12.30 o 
   1   4   7       68.99       61.90     11.81 o 
   2   4   7        2.23        4.85      7.82 o 
   3   4   7        6.07       12.31      8.84 o 
   4   4   7        4.18        6.16      7.67 o 
   5   4   7        4.70       12.37     10.04 o 
   6   4   7        9.18       -4.90     15.63 o 
   7   4   7       33.04       22.07     22.38 o 
   8   4   7        0.01       13.10     23.46 o 
  -9   5   7       39.45       39.31     17.04 o 
  -8   5   7       79.63       80.36     16.61 o 
  -7   5   7       27.03       45.33     11.95 o 
  -6   5   7       26.15       39.21     13.26 o 
  -5   5   7       33.31       27.13     14.47 o 
  -4   5   7       53.20       59.19     12.74 o 
  -3   5   7      146.75      130.23     16.66 o 
  -2   5   7      135.29      132.21     16.54 o 
  -1   5   7      477.44      487.24     28.32 o 
   0   5   7      430.43      408.73     26.47 o 
   1   5   7      239.92      237.42     20.36 o 
   2   5   7      357.13      372.73     25.68 o 
   3   5   7      156.57      162.38     18.10 o 
   4   5   7      139.70      167.84     18.94 o 
   5   5   7       88.94      100.42     13.30 o 
   6   5   7       59.31       68.90     14.90 o 
   7   5   7      177.66      195.30     34.50 o 
  -9   6   7        3.31       12.33     16.37 o 
  -8   6   7        0.66        0.87     10.61 o 
  -7   6   7        1.10        1.38     10.19 o 
  -6   6   7        4.30        8.67     11.24 o 
  -5   6   7       81.08       73.30     14.53 o 
  -4   6   7       13.30       12.44      9.81 o 
  -3   6   7       31.01       25.56     10.81 o 
  -2   6   7       32.71       27.02     10.83 o 
  -1   6   7       98.01       77.63     13.87 o 
   0   6   7       15.09        6.82      8.83 o 
   1   6   7      483.86      433.91     27.44 o 
   2   6   7      204.37      192.67     19.42 o 
   3   6   7       19.18       24.37     10.14 o 
   4   6   7        1.66        2.80      9.04 o 
   5   6   7        4.55        6.59      8.66 o 
   6   6   7        1.22        5.67     11.71 o 
   7   6   7       13.59       12.32     20.83 o 
  -8   7   7       31.49       34.73     13.06 o 
  -7   7   7       16.22       30.34     11.95 o 
  -6   7   7       84.23       85.36     13.98 o 
  -5   7   7      358.43      337.99     36.64 o 
  -4   7   7      423.43      377.94     26.86 o 
  -3   7   7      100.58       95.79     15.46 o 
  -2   7   7      114.44      114.59     16.28 o 
  -1   7   7      230.05      208.12     19.97 o 
   0   7   7      640.81      702.53     34.63 o 
   1   7   7      311.85      312.96     23.93 o 
   2   7   7      265.40      266.15     22.00 o 
   3   7   7       15.73       26.87     11.21 o 
   4   7   7      159.32      174.35     19.66 o 
   5   7   7       72.53       82.53     13.16 o 
   6   7   7       30.59       43.05     12.33 o 
   7   7   7       30.27       36.46     22.90 o 
  -8   8   7        0.17        9.54     15.76 o 
  -7   8   7        4.55       10.80     13.66 o 
  -6   8   7        0.04        7.21     12.27 o 
  -5   8   7        7.28        5.88     11.19 o 
  -4   8   7       16.48        8.19     10.94 o 
  -3   8   7        0.28      -11.65     14.18 o 
  -2   8   7        2.89        5.36     15.37 o 
  -1   8   7        9.54        6.41     10.18 o 
   0   8   7      173.27      157.97     18.18 o 
   1   8   7       73.17       61.99     13.64 o 
   2   8   7        5.16        6.69      9.53 o 
   3   8   7        2.06        1.30     10.78 o 
   4   8   7        1.44        0.31      9.30 o 
   5   8   7        4.58       -2.42     10.93 o 
   6   8   7        2.21       -1.65     11.91 o 
  -7   9   7       42.19       69.32     28.65 o 
  -6   9   7       68.42       62.15     16.64 o 
  -5   9   7       62.55       84.71     17.79 o 
  -4   9   7      199.85      215.32     23.64 o 
  -3   9   7       62.07       81.41     16.36 o 
  -2   9   7      124.46      128.78     18.99 o 
  -1   9   7      160.18      178.80     29.76 o 
   0   9   7      232.02      220.01     30.99 o 
   1   9   7      126.79      126.76     25.17 o 
   2   9   7       41.98       57.04     20.68 o 
   3   9   7      176.49      203.60     30.58 o 
   4   9   7       94.77       98.09     17.64 o 
   5   9   7      101.98      108.81     19.18 o 
   6   9   7      153.77      168.53     23.46 o 
  -7  10   7       33.52       17.58     25.17 o 
  -6  10   7        0.01        0.79     13.86 o 
  -5  10   7        8.87       14.46     13.73 o 
  -4  10   7       48.28       39.08     15.28 o 
  -3  10   7        3.05       14.49     19.08 o 
  -2  10   7       53.21       69.24     16.66 o 
  -1  10   7       36.23       33.49     14.16 o 
   0  10   7        0.54        2.58     11.43 o 
   1  10   7      162.38      167.60     29.81 o 
   2  10   7      165.74      215.26     35.74 o 
   3  10   7        9.15        1.13     12.27 o 
   4  10   7       16.65       20.78     13.56 o 
   5  10   7        3.17       -3.51     14.03 o 
  -5  11   7       19.55       27.80     23.82 o 
  -4  11   7       19.97       35.74     22.84 o 
  -3  11   7       27.43       32.18     22.48 o 
  -2  11   7      255.79      240.63     40.54 o 
  -1  11   7       86.56       95.76     29.03 o 
   0  11   7      260.82      313.61     43.89 o 
   1  11   7       70.83       76.89     26.15 o 
   2  11   7       68.39      104.63     30.63 o 
   3  11   7       21.05       17.24     15.32 o 
   4  11   7       42.72       56.93     25.89 o 
  -3  12   7        3.01       14.70     23.46 o 
  -2  12   7       28.35       26.40     23.52 o 
  -1  12   7        9.10       12.07     20.27 o 
   0  12   7       22.50       15.32     21.87 o 
   1  12   7        0.00        5.57     21.25 o 
   2  12   7        0.81       -8.87     20.11 o 
   3  12   7        3.92       25.37     23.67 o 
   0  13   7      105.14      108.04     35.22 o 
  -7   0   8        9.24        2.73     20.47 o 
  -6   0   8       14.49        8.46     18.36 o 
  -5   0   8      105.08      145.17     28.98 o 
  -4   0   8        5.46        4.38     16.76 o 
  -3   0   8       86.04       98.14     23.98 o 
  -2   0   8      116.44      106.39     24.70 o 
  -1   0   8       34.49       45.84     18.56 o 
   0   0   8       87.78       72.76     21.20 o 
   1   0   8      109.23      115.41     25.17 o 
   2   0   8       31.57       28.67     17.53 o 
   3   0   8       40.22       58.79     20.78 o 
   4   0   8        1.76        6.24     15.68 o 
   5   0   8      137.70      123.77     29.45 o 
  -7   1   8        4.09        4.70     14.36 o 
  -6   1   8       90.76       74.81     16.92 o 
  -5   1   8       21.32       24.52     13.06 o 
  -4   1   8        2.96       -1.71     10.95 o 
  -3   1   8       19.32       21.19     12.03 o 
  -2   1   8        9.08        3.07     10.64 o 
  -1   1   8       15.80       18.82     11.23 o 
   0   1   8        0.83        3.56     10.15 o 
   1   1   8       11.93       15.27     11.55 o 
   2   1   8       15.97       18.44     11.43 o 
   3   1   8        1.30       -8.77     10.04 o 
   4   1   8       16.75       16.81     12.32 o 
   5   1   8        1.33       -0.32     12.43 o 
  -7   2   8        5.99        2.75     13.73 o 
  -6   2   8       40.54       48.83     15.95 o 
  -5   2   8       13.34       13.23     12.43 o 
  -4   2   8       66.22       58.64     15.14 o 
  -3   2   8       41.15       30.71     11.84 o 
  -2   2   8       57.28       50.51     13.91 o 
  -1   2   8       13.03       18.29     11.08 o 
   0   2   8       49.06       50.21     13.63 o 
   1   2   8      110.17      105.32     17.02 o 
   2   2   8       41.45       44.69     12.87 o 
   3   2   8       76.81       72.31     15.91 o 
   4   2   8       54.66       60.35     15.43 o 
   5   2   8      112.17      132.21     20.82 o 
  -7   3   8        1.44       -4.53     13.56 o 
  -6   3   8       18.65        6.04     13.34 o 
  -5   3   8       16.71        3.85     11.38 o 
  -4   3   8       12.29        7.45     10.68 o 
  -3   3   8       24.52       21.33     12.54 o 
  -2   3   8        0.43       -5.01     10.00 o 
  -1   3   8        0.04       -2.26     10.34 o 
   0   3   8        6.62        6.94     10.59 o 
   1   3   8       13.41        3.86     10.35 o 
   2   3   8        0.55        3.14      9.57 o 
   3   3   8        1.56        0.50     10.37 o 
   4   3   8        2.79        5.90     11.60 o 
   5   3   8        0.12       -0.22     12.63 o 
  -7   4   8       14.41       30.58     23.00 o 
  -6   4   8       15.82       14.98     14.21 o 
  -5   4   8        8.87        3.73     11.88 o 
  -4   4   8      123.46      121.72     18.98 o 
  -3   4   8       43.11       47.89     14.52 o 
  -2   4   8       13.23        5.06     10.96 o 
  -1   4   8      152.07      149.18     19.43 o 
   0   4   8       95.96      108.58     17.41 o 
   1   4   8      102.04       99.15     16.86 o 
   2   4   8       20.75       25.19     11.73 o 
   3   4   8       63.37       68.88     15.65 o 
   4   4   8       87.10      117.75     19.29 o 
   5   4   8       62.61       75.08     26.87 o 
  -7   5   8        0.14        1.08     23.52 o 
  -6   5   8        1.25       -3.02     13.55 o 
  -5   5   8        2.01       -3.30     11.70 o 
  -4   5   8       10.76       15.44     13.24 o 
  -3   5   8       22.57       24.82     13.06 o 
  -2   5   8       11.80        9.06     11.46 o 
  -1   5   8       30.07       32.26     13.19 o 
   0   5   8        0.39       -6.36      9.93 o 
   1   5   8       56.68       37.58     13.59 o 
   2   5   8       20.30       12.49     11.41 o 
   3   5   8        0.56        1.29     11.51 o 
   4   5   8        1.84        8.72     12.76 o 
   5   5   8        0.77       -1.39     21.40 o 
  -6   6   8        5.80        8.95     15.27 o 
  -5   6   8        2.27        0.76     13.13 o 
  -4   6   8        2.92        0.55     12.12 o 
  -3   6   8        5.21        1.79     12.17 o 
  -2   6   8       35.80       35.91     13.77 o 
  -1   6   8       75.84       75.55     16.77 o 
   0   6   8       33.82       39.74     14.18 o 
   1   6   8        7.32        7.32     11.84 o 
   2   6   8      168.14      179.35     21.75 o 
   3   6   8      149.02      154.30     21.44 o 
   4   6   8       97.05      109.56     19.42 o 
  -5   7   8        0.09       -0.68     13.74 o 
  -4   7   8        3.07       -4.88     12.52 o 
  -3   7   8       30.48       16.57     13.65 o 
  -2   7   8        3.72       -0.45     11.82 o 
  -1   7   8        1.30       -5.38     12.29 o 
   0   7   8        1.40        2.69     11.26 o 
   1   7   8        0.01        4.83     13.14 o 
   2   7   8        6.46        5.56     13.52 o 
   3   7   8        0.75       -0.96     11.80 o 
   4   7   8       10.32        4.02     19.70 o 
  -5   8   8        8.48       11.86     21.45 o 
  -4   8   8        2.40      -13.46     16.97 o 
  -3   8   8        0.52        4.43     19.44 o 
  -2   8   8       18.32        4.49     19.29 o 
  -1   8   8        1.01        4.69     17.89 o 
   0   8   8        4.06        6.81     17.38 o 
   1   8   8       18.34       43.78     22.33 o 
   2   8   8      144.64      137.38     29.96 o 
   3   8   8      163.75      165.03     31.10 o 
  -3   9   8        0.12      -14.44     18.15 o 
  -2   9   8       33.12       22.38     23.21 o 
  -1   9   8        0.76      -11.34     17.58 o 
   0   9   8        0.61      -10.88     17.12 o 
   1   9   8       74.89       53.63     22.95 o 
                                                 
